# Supplementary material for: Differential Gene Expression of Three Mastitis-Causing Escherichia coli Strains Grown under Planktonic, Swimming, and Swarming Culture Conditions
Source: mSystems. 2016 Aug 9;1(4):e00064-16. doi: 10.1128/mSystems.00064-16 (PMC5072449; doi:10.1128/mSystems.00064-16)
Supplement: Table S1 [file sys004162044st1.xlsx]

## Sheet: Sheet1
Gene ID	Genome	Start	LBvSwim FC	LBvSwim FDR	LBvSwarm FC	LBvSwarm FDR	SwimvSwarm FC	SwimvSwarm FDR	Type	Function	Description
thrL	MG1655	189	1	1	1	1	1	1	Leader	Amino acid biosynthesis: Threonine	Regulatory leader peptide for thrABC operon
thrA	MG1655	336	2.83998	0.0752089	2.96556	0.0269207	1.04422	1	Enzyme	Amino acid biosynthesis: Threonine	Bifunctional aspartokinase/homoserine dehydrogenase 1; threonine-sensitive
thrB	MG1655	2800	1.6677	0.658153	1.72947	0.459787	1.03704	1	Enzyme	Amino acid biosynthesis: Threonine	Homoserine kinase
thrC	MG1655	3733	1.73339	0.50356	1.45256	0.652933	-1.19334	0.881381	Enzyme	Amino acid biosynthesis: Threonine	Threonine synthase
yaaX	MG1655	5233	1.82098	0.784075	-1.00527	1	-1.83058	0.56137	Null		DUF2502 family putative periplasmic protein; function unknown
yaaA	MG1655	5682	1.34947	0.906539	-1.14688	1	-1.54768	0.46638	Null		Peroxide resistance protein, lowers intracellular iron
yaaJ	MG1655	6528	-1.66382	0.707894	-4.73294	0.00233638	-2.84462	0.0630311	Putative transport	Transport of small molecules: Amino acids, amines	Putative transporter, sodium:alanine (SAF) symporter family; function unknown
talB	MG1655	8237	-1.3631	0.866619	-1.41876	0.655757	-1.04083	1	Enzyme	Central intermediary metabolism: Non-oxidative branch, pentose pathway	Transaldolase B
mog	MG1655	9305	-1.02963	1	-1.14595	1	-1.11297	0.98369	Transport	Biosynthesis of cofactors, carriers: Molybdopterin	Molybdochelatase incorporating molybdenum into molybdopterin; chlorate resistance
satP	MG1655	9927	8.48931	5.62044e-05	-1.02632	1	-8.71271	9.9139e-06	Null		Succinate-acetate transporter
yaaW	MG1655	10642	1.03872	1	1.05921	1	1.01973	1	Putative enzyme	Not classified	UPF0174 family protein; mutation increases biofilm formation
yaaI	MG1655	11381	1.19612	1	-1.23039	1	-1.4717	0.886	Null		UPF0412 family predicted periplasmic protein, function unknown
dnaK	MG1655	12162	1.96413	0.356011	3.97831	0.00131988	2.02548	0.170724	Factor	Chaperones	Hsp70 molecular chaperone, heat-inducible; bichaperone with ClpB for protein disaggregation
dnaJ	MG1655	14167	1.29026	0.988337	2.5069	0.0887177	1.94294	0.258463	Factor	Chaperones	DnaK co-chaperone HSP40; DNA-binding protein; stress-related DNA biosynthesis, responsive to heat shock; binds Zn(II)
insL1_1	MG1655	15444	2.18333	1	1.91674	1	-1.13909	1
mokC	MG1655	16750	1.03077	1	-2.05006	0.469466	-2.11314	0.386634	Null		Overlapping regulatory peptide, enables hokC expression
hokC	MG1655	16750	1.51613	1	-1.71846	0.91546	-2.60541	0.541418	Null		Small toxic membrane polypeptide, multimeric; homologous to plasmid-encoded plasmid stabilization toxins regulated by antisense RNA; functional relevance of chromosomal homologs is unknown
sokC	MG1655	16951	1	1	1	1	1	1	Null		Antisense sRNA blocking mokC, and hence hokC, translation
nhaA	MG1655	17488	1.2922	0.999573	3.64242	0.0130388	2.81877	0.0577468	Transport	Transport of small molecules: Cations	Na+/H+ antiporter 1, strongly pH-dependent; helps regulate intracellular pH and extrude lithium; nhaA_P1 activated by NhaR, repressed by H-NS and stimulated by Na(+)
nhaR	MG1655	18714	-1.23012	1	3.08225	0.0339459	3.79152	0.00817144	Regulator	Transport of small molecules: Cations	Positive regulator of nhaA, Na(+)-dependent
insB1_1	MG1655	19810	1.52806	1	2.51888	0.968573	1.64842	1
insA_1	MG1655	20232	3.87419	1	11.0272	0.662455	2.84631	0.862183
rpsT	MG1655	20814	1.7106	0.552663	1.12052	1	-1.52661	0.516702	Structural component	Ribosomal proteins - synthesis, modification	30S ribosomal subunit protein S20
yaaY	MG1655	21180	1.2267	1	1.31653	0.992396	1.07323	1	Null		Function unknown
ribF	MG1655	21406	1.00374	1	1.06814	1	1.06416	1	Putative regulator	Not classified	Riboflavin kinase and FAD synthase
ileS	MG1655	22390	-1.42871	0.775961	1.24177	0.890774	1.77413	0.235833	Enzyme	Aminoacyl tRNA synthetases, tRNA modification	Isoleucine--tRNA ligase
lspA	MG1655	25206	-1.10637	1	1.31235	0.844306	1.45195	0.603931	Enzyme	Protein, peptide secretion	Prolipoprotein signal peptidase, signal peptidase II; SPII
fkpB	MG1655	25825	-1.19287	1	1.2427	0.938394	1.48238	0.593718	Putative enzyme	Proteins - translation and modification	FKBP-type peptidyl-prolyl cis-trans isomerase
ispH	MG1655	26276	-1.2026	1	1.01589	1	1.22171	0.845445	Null		4-hydroxy-3-methylbut-2-enyl diphosphate reductase; last, branched, step of isopentenyl diphosphate (IPP) and dimethylallyl diphosphate (DMAPP) synthesis from 1-hydroxy-2-methyl-2-(E)-butenyl 4-diphosphate; alternative nonmevalonate (DXP) pathway for terp
rihC	MG1655	27292	1.23974	0.988652	-14.0975	3.35559e-12	-17.4773	1.40152e-13	Null		Ribonucleoside hydrolase
dapB	MG1655	28373	-4.16515	0.00281084	1.54198	0.578524	6.42256	8.82664e-06	Enzyme	Amino acid biosynthesis: Lysine	Dihydrodipicolinate reductase
carA	MG1655	29650	4.11521	0.00219376	39.0368	1.9278e-18	9.48596	1.90028e-08	Enzyme	Pyrimidine ribonucleotide biosynthesis	Carbamoyl phosphate synthase, small subunit; glutamine-hydrolyzing, tetramer of heterodimers
carB	MG1655	30816	2.62726	0.0607636	35.0676	1.58938e-18	13.3476	4.22396e-11	Enzyme	Pyrimidine ribonucleotide biosynthesis	Carbamoyl phosphate synthase, ammonia, large subunit; tetramer of heterodimers
caiF	MG1655	34299	1.5325	0.755008	-7.31448	4.16146e-06	-11.2095	3.55091e-08	Regulator	Central intermediary metabolism: Pool, multipurpose conversions	Transcriptional activator of cai operon
caiE	MG1655	34780	-1.3904	1	-2.00901	0.734342	-1.44492	0.898895	Putative enzyme	Central intermediary metabolism: Pool, multipurpose conversions	Stimulates activities of CaiD and CaiB
caiD	MG1655	35376	-1.766	0.979975	-1.6141	0.922428	1.09411	1	Enzyme	Degradation of small molecules: Amines	Carnitinyl-CoA dehydratase
caiC	MG1655	36270	-1.03071	1	-1.04071	1	-1.0097	1	Putative enzyme	Central intermediary metabolism: Pool, multipurpose conversions	Crotonobetain/carnitine-CoA ligase
caiB	MG1655	37897	1.09412	1	-1.13295	1	-1.23958	0.897879	Enzyme	Central intermediary metabolism: Pool, multipurpose conversions	Carnitine dehydratase; crotonobetaine reductase, CI component
caiA	MG1655	39243	1.12217	1	-1.26171	0.947635	-1.41585	0.712237	Putative regulator	Central intermediary metabolism: Pool, multipurpose conversions	Crotonobetaine reductase, CII component
caiT	MG1655	40416	-1.62583	0.899289	-2.6632	0.258557	-1.63806	0.667075	Putative transport	Central intermediary metabolism: Pool, multipurpose conversions	L-carnitine/gamma-butyrobetaine antiporter; trimeric; BCCT family
fixA	MG1655	42402	1.28836	1	-3.29115	0.162652	-4.24018	0.0546592	Putative enzyme	Energy metabolism, carbon: Electron transport	Required for anaerobic carnitine reduction
fixB	MG1655	43187	1.36583	1	-4.24516	0.0552974	-5.79815	0.0130873	Putative enzyme	Energy metabolism, carbon: Electron transport	Required for anaerobic carnitine reduction
fixC	MG1655	44179	1.24287	1	-1.64229	0.788949	-2.04115	0.488949	Putative carrier	Energy metabolism, carbon: Electron transport	Predicted flavoprotein oxidoreductase; may be involved in anaerobic carnitine reduction; predicted FAD-binding domain; function unknown
fixX	MG1655	45462	1.67763	1	1.73537	0.91546	1.03442	1	Putative carrier	Not classified	Related to carnitine metabolism
yaaU	MG1655	45806	1.11266	1	-1.34767	1	-1.4995	0.874561	Putative transport	Not classified	Putative MFS transporter, function unknown; membrane protein
kefF	MG1655	47245	-1.34938	0.999573	1.02868	1	1.38807	0.799477	Putative enzyme	Not classified	Potassium-efflux system ancillary protein for KefC; glutathione-regulated; quinone oxidoreductase, FMN-dependent
kefC	MG1655	47768	-1.96594	0.429853	-1.08538	1	1.81129	0.349863	Transport	Transport of small molecules: Cations	NEM-activatable K+/H+ antiporter
folA	MG1655	49822	1.35865	0.903881	1.14925	1	-1.18221	0.890097	Enzyme	Biosynthesis of cofactors, carriers: Folic acid	Dihydrofolate reductase; trimethoprim resistance
apaH	MG1655	50379	-1.75868	0.446817	1.1224	1	1.97395	0.145929	Enzyme	Salvage of nucleosides and nucleotides	Dinucleoside tetraphosphatase, symmetrical; diadenosine tetraphosphatase; bis(5'-nucleosyl)-tetraphosphatase, symmetrical
apaG	MG1655	51228	-1.22664	0.999573	1.19128	0.958134	1.46128	0.533825	Null		Expressed as part of complex ksgA operon, function unknown; Salmonella ortholog involved in Co2+ and Mg2+ efflux; upstream of apaH
rsmA	MG1655	51608	-1.11785	1	1.22867	0.905464	1.37347	0.617612	Enzyme	rRNA modification: drug/analog sensitivity	16S rRNA m(6)A1518, m(6)A1519 dimethyltransferase, SAM-dependent; mutant is kasugamycin resistant; multicopy suppressor of era(Cs)
pdxA	MG1655	52426	-1.47847	0.770592	-1.04193	1	1.41898	0.617612	Enzyme	Biosynthesis of cofactors, carriers: Pyridoxine	4-hydroxythreonine-4-phosphate dehydrogenase; fourth step in pyridoxal 5-phosphate biosynthesis; isoniazid resistance; requires divalent cations and NAD(P)+
surA	MG1655	53415	-1.06336	1	-1.128	1	-1.06079	1	Phenotype	Not classified	Periplasmic OM porin chaperone, has PPIase activity; required for stationary-phase survival
lptD	MG1655	54754	-1.0805	1	-1.03267	1	1.04631	1	Phenotype	Adaptations, atypical conditions	LPS assembly OM complex LptDE, beta-barrel component
djlA	MG1655	57363	1.01596	1	-1.11563	1	-1.13344	0.960263	Factor	Chaperones	DnaK co-chaperone, membrane-anchored, DNA-binding protein; mutants rapidly accumulate suppressors
yabP	MG1655	58473	1.51153	1	-1.3321	1	-2.01351	0.96587
rluA	MG1655	59686	2.16149	0.344071	2.10189	0.254388	-1.02836	1	Enzyme	rRNA modification: tRNA modification	23S rRNA pseudouridine(746), tRNA pseudouridine(32) synthase; dual specificity
rapA	MG1655	60357	2.91415	0.0353029	2.77922	0.0225092	-1.04855	1	Putative enzyme	RNA synthesis, modification, DNA transcription	RNA polymerase-associated, ATP-dependent RNA translocase; RNA polymerase PTC complex remodeling/recycling factor ATPase
polB	MG1655	63428	-1.07979	1	1.40561	0.775354	1.51776	0.577533	Enzyme	DNA - replication, repair, restriction/modification	DNA polymerase II, capable of translesion synthesis; role in the resumption of DNA synthesis after UV irradiation
araD	MG1655	65854	1.09707	1	-1.73718	0.729763	-1.90581	0.556807	Enzyme	Degradation of small molecules: Carbon compounds	L-ribulose-5-phosphate 4-epimerase
araA	MG1655	66834	-1.2464	1	-1.95344	0.511915	-1.56726	0.684638	Enzyme	Degradation of small molecules: Carbon compounds	L-arabinose isomerase; first step in arabinose catabolism; converts L-arabinose to L-ribulose
araB	MG1655	68347	-1.2529	1	-3.32188	0.124665	-2.65134	0.226155	Enzyme	Degradation of small molecules: Carbon compounds	Ribulokinase
araC	MG1655	70386	1.30255	0.988877	-3.23469	0.0281853	-4.21334	0.00448057	Regulator	Degradation of small molecules: Carbon compounds	Transcriptional activator for the ara regulon; autorepressor in the absence of arabinose co-activator
yabI	MG1655	71350	1.34655	0.99637	1.97579	0.43646	1.46729	0.72223	Null		Ionizing radiation survival protein; DedA family inner membrane protein, function unknown
thiQ	MG1655	72228	1.04742	1	1.09249	1	1.04303	1	Transport	Transport of small molecules: Other	Thiamine/thiamine pyrophosphate ABC transporter ATPase
thiP	MG1655	72910	2.16532	0.482389	1.3791	0.887285	-1.5701	0.643463	Null		Thiamine/thiamine pyrophosphate ABC transporter permease
thiB	MG1655	74496	1.80809	0.593282	1.08695	1	-1.66345	0.493419	Transport	Transport of small molecules: Other	Thiamine/thiamine pyrophosphate/thiamine monophosphate ABC transporter periplasmic binding protein; TBP; monomeric
sgrR	MG1655	75643	1.23621	1	1.07484	1	-1.15014	0.957539	Transport	Not classified	Transcriptional activator of sgrS sRNA; sgrS destabilizes ptsG mRNA
sgrS	MG1655	77366	1.13686	1	1.14947	1	1.0111	1	Null		sRNA that destabilzes ptsG mRNA; regulated by sgrR
sgrT	MG1655	77387	1	1	1	1	1	1	Null		Inhibitor of glucose uptake
setA	MG1655	77620	-1.45239	0.887329	-1.27073	0.93046	1.14296	0.961053	Putative transport	Not classified	Broad specificity sugar efflux transporter
leuD	MG1655	78847	1.55667	0.909668	1.62457	0.727918	1.04362	1	Enzyme	Amino acid biosynthesis: Leucine	3-isopropylmalate dehydratase small subunit; also called alpha-Isopropylmalate isomerase
leuC	MG1655	79463	1.36752	0.979975	2.27819	0.248258	1.66592	0.543067	Enzyme	Amino acid biosynthesis: Leucine	3-isopropylmalate dehydratase large subunit; also called alpha-isopropylmalate isomerase
leuB	MG1655	80866	1.62813	0.798122	2.62393	0.158964	1.61162	0.594587	Enzyme	Amino acid biosynthesis: Leucine	3-isopropylmalate dehydrogenase, NAD(+)-dependent
leuA	MG1655	81957	1.40616	0.968806	4.13902	0.0141458	2.94349	0.0778014	Enzyme	Amino acid biosynthesis: Leucine	Alpha-isopropylmalate synthase
leuL	MG1655	83621	1	1	1	1	1	1	Leader	Amino acid biosynthesis: Leucine	leu operon leader peptide
leuO	MG1655	84367	1.0158	1	-2.57614	0.29246	-2.61684	0.235223	Putative regulator	Amino acid biosynthesis: Leucine	Pleiotropic transcriptional regulator; regulates dsrA; relieves bgl silencing, multi-copy represses cadC
ilvI	MG1655	85629	-2.09776	0.478986	1.66585	0.625623	3.49454	0.0334592	Enzyme	Amino acid biosynthesis: Isoleucine, Valine	Acetolactate synthase 3 large subunit, valine-sensitive; acetohydroxy acid synthase III; heterotetrameric AHAS-III
ilvH	MG1655	87356	-2.47051	0.393783	1.28961	0.968044	3.18601	0.0892932	Enzyme	Amino acid biosynthesis: Isoleucine, Valine	Acetolactate synthase 3 small regulatory subunit; acetohydroxy acid synthase III; heterotetrameric AHAS-III
cra	MG1655	88027	-1.58754	0.61916	-2.03653	0.145533	-1.28282	0.759392	Regulator	Energy metabolism, carbon: Glycolysis	Catabolite repressor-activator
mraZ	MG1655	89633	-1.08313	1	1.03234	1	1.11816	0.955407	Null		DNA-binding transcriptional repressor
rsmH	MG1655	90093	-1.01078	1	1.19729	0.939435	1.2102	0.838227	Enzyme	rRNA modification	16S rRNA m(4)C1402 methyltransferase, SAM-dependent; membrane-associated. expressed gene in dcw gene cluster; non-essential
ftsL	MG1655	91031	1.09642	1	1.08762	1	-1.00809	1	Phenotype	Cell division	Cell division and growth, membrane protein
ftsI	MG1655	91412	-1.04677	1	-1.5799	0.42575	-1.50932	0.452066	Enzyme	Cell division	Transpetidase, PBP3; penicillin-binding protein 3 involved in septal peptidoglycan synthesis
murE	MG1655	93165	-1.67685	0.473686	1.33386	0.755459	2.23668	0.0524457	Enzyme	Murein sacculus, peptidoglycan	meso-diaminopimelate adding enzyme; UDP-N-acetylmuramoyl-L-alanyl-D-glutamate:meso-diaminopimelate ligase
murF	MG1655	94649	-1.63331	0.514096	1.27379	0.832249	2.0805	0.0799949	Enzyme	Murein sacculus, peptidoglycan	D-alanyl:D-alanine adding enzyme; UDP-N-acetylmuramoyl-tripeptide:D-alanyl-D-alanine ligase
mraY	MG1655	96001	-1.97003	0.23956	1.25122	0.868119	2.46493	0.0251299	Enzyme	Murein sacculus, peptidoglycan	UDP-N-acetylmuramoyl-pentapeptide:undecaprenyl-PO4 phosphatase
murD	MG1655	97086	-1.60671	0.666342	1.19954	0.970621	1.92732	0.230113	Enzyme	Murein sacculus, peptidoglycan	D-glutamic acid adding enzyme; UDP-N-acetylmuramoyl-L-alanine:D-glutamate ligase
ftsW	MG1655	98402	-1.59787	0.560994	1.15333	0.987135	1.84287	0.175651	Membrane	Cell division	Putative lipid II flippase; divisome protein recruiting FtsI; SEDS protein
murG	MG1655	99643	-1.68181	0.487846	1.05552	1	1.77519	0.230069	Enzyme	Murein sacculus, peptidoglycan	N-acetylglucosaminyl transferase; UDP-N-acetylglucosamine:N-acetylmuramyl-(pentapeptide) pyrophosphoryl-undecaprenol N-acetylglucosamine transferase; murein synthesis peripheral membrane protein interacting with cardiolipin
murC	MG1655	100764	-1.69091	0.455335	1.20773	0.924346	2.04216	0.0953756	Enzyme	Murein sacculus, peptidoglycan	UDP-N-acetylmuramate:L-alanine ligase; L-alanine adding enzyme
ddlB	MG1655	102232	-1.17254	1	-1.16501	0.974392	1.00646	1	Enzyme	Murein sacculus, peptidoglycan	D-alanine:D-alanine ligase B, ADP-forming
ftsQ	MG1655	103154	-1.08857	1	-1.15928	0.980019	-1.06495	1	Phenotype	Cell division	Divisome assembly protein; cell division and growth of wall at septum
ftsA	MG1655	103981	-1.56418	0.604073	-1.11497	1	1.4029	0.58056	Phenotype	Cell division	Cell division and septation protein, specific role unknown; recruited to FtsZ ring
ftsZ	MG1655	105304	-1.57154	0.57984	1.03698	1	1.62965	0.321879	Enzyme	Cell division	Septal ring GTPase required for cell division and growth; initiation of septation; tubulin-like protein
lpxC	MG1655	106556	1.19621	1	1.09761	1	-1.08984	0.978022	Enzyme	Surface polysaccharides & antigens	Lipid A synthesis, UDP-3-O-(R-3-hydroxymyristoyl)-N-acetylglucosamine deacetylase; zinc metalloamidase; cell envelope and cell separation
secM	MG1655	107704	1.21026	1	-1.15699	0.990831	-1.40027	0.603565	Null		Secretion monitor controlling secA expression
secA	MG1655	108278	1.05769	1	-1.0099	1	-1.06816	1	Transport	Protein, peptide secretion	Preprotein translocase secAYEG receptor/ATPase subunit; autogenous translational repressor; ATP-dependent helicase activity on secMA mRNA; homodimeric/monomeric
mutT	MG1655	111043	1.30032	1	-1.06698	1	-1.38742	0.823489	Enzyme	2'-Deoxyribonucleotide metabolism	8-oxo-dGTPase, antimutator; prevents AT-to-GC transversions; dGTP pyrophosphohydrolase
yacG	MG1655	111648	-1.047	1	-1.11827	1	-1.06808	1	Null		DNA gyrase inhibitor; Zn(2+)-binding protein
zapD	MG1655	111855	1.09427	1	-1.09632	1	-1.19967	0.866337	Null		FtsZ stabilizer
coaE	MG1655	112598	1.38473	0.902766	-1.01956	1	-1.41183	0.648122	Orf	Not classified	Dephospho-CoA kinase; final step in CoA synthesis
guaC	MG1655	113443	-2.84794	0.0236153	-1.11082	1	2.56381	0.0226268	Enzyme	Purine ribonucleotide biosynthesis	GMP reductase
hofC	MG1655	114521	1.16107	1	1.51109	0.820072	1.30146	0.883417	Putative transport	Not classified	Homologous to PilC of P. aeruginosa; function not established, insertion mutation gives no phenotype
hofB	MG1655	115713	1.17736	1	1.34437	1	1.14185	1	Putative transport	Not classified	T2SE family predicted protein secretion protein; predicted P-loop ATPase, function unknown
ppdD	MG1655	117108	1.34058	1	1.72201	0.868804	1.28453	0.965573	Putative structural component	Surface structures	Predicted prepilin peptidase-dependent pilin
nadC	MG1655	117751	-1.26636	0.977423	-1.25255	0.883731	1.01102	1	Enzyme	Biosynthesis of cofactors, carriers: Pyridine nucleotide	Quinolinate phosphoribosyl transferase
ampD	MG1655	118732	-1.65898	0.684428	-2.1746	0.219878	-1.31081	0.805399	Regulator	Not classified	1,6-anhydro-N-acetylmuramyl-L-alanine amidase, Zn-dependent; murein amidase
ampE	MG1655	119280	-1.55707	0.741164	-1.80671	0.376505	-1.16033	0.93659	Regulator	Drug/analog sensitivity	Ampicillin resistance inner membrane protein; putative signaling protein in beta-lactamase regulation
aroP	MG1655	120177	1.81077	0.571316	3.06703	0.0331676	1.69377	0.453867	Transport	Transport of small molecules: Amino acids, amines	General aromatic amino acid transport permease
pdhR	MG1655	122091	3.30583	0.0137176	2.62382	0.0348415	-1.25993	0.811019	Regulator	Energy metabolism, carbon: Pyruvate dehydrogenase	Pyruvate dehydrogenase operon (pdhR-aceEF-lpd) repressor; autoregulatory; pyruvate relieves repression; monomeric
aceE	MG1655	123016	-1.97947	0.32846	1.6607	0.44301	3.28729	0.00638177	Enzyme	Energy metabolism, carbon: Pyruvate dehydrogenase	Pyruvate dehydrogenase, decarboxylase component E1; acetate requirement
aceF	MG1655	125694	-3.53685	0.00463469	1.42197	0.661925	5.02929	2.74486e-05	Enzyme	Energy metabolism, carbon: Pyruvate dehydrogenase	Pyruvate dehydrogenase, dihydrolipoamide acetyltransferase E2; acetate requirement
lpd	MG1655	127911	-1.07592	1	1.41174	0.657054	1.51892	0.459747	Enzyme	Energy metabolism, carbon: Pyruvate dehydrogenase	Dihydrolipoyl dehydrogenase, NADH-dependent; E3 component of pyruvate and 2-oxoglutarate dehydrogenases complexes; glycine cleavage system L protein; dihydrolipoamide dehydrogenase; binds Zn(II)
yacH	MG1655	129406	-1.0384	1	1.66314	0.732112	1.72701	0.61421	Putative membrane	Not classified	DUF3300 family protein, function unknown
acnB	MG1655	131614	2.24637	0.154672	4.73609	7.95024e-05	2.10833	0.111419	Enzyme	Energy metabolism, carbon: TCA cycle	Aconitate hydratase 2; aconitase B; 2-methyl-cis-aconitate hydratase; iron-sulfur cluster; monomeric
yacL	MG1655	134387	-1.2502	1	-1.40883	0.813005	-1.12688	0.979749	Null		UPF0231 family protein, function unknown
speD	MG1655	134787	2.50522	0.149513	2.71565	0.0503622	1.084	1	Enzyme	Central intermediary metabolism: Polyamine biosynthesis	S-adenosylmethionine decarboxylase, spermidine biosynthesis; two subunits by cleavage: residues 1-111 are the beta chain and 112-264 are the alpha chain (153 aa)
speE	MG1655	135597	2.30705	0.1996	2.6802	0.0461976	1.16174	0.929076	Enzyme	Central intermediary metabolism: Polyamine biosynthesis	Spermidine synthase
yacC	MG1655	136569	1.45075	0.90224	-1.05514	1	-1.53074	0.607786	Null		Expressed protein, function unknown, PulS_OutS family
cueO	MG1655	137082	-2.51408	0.229314	1.62301	0.612116	4.08038	0.00745567	Null		Multicopper oxidase (laccase), confers copper tolerance; oxidizes model substrate dimethoxyphenol; in vitro ferroxidase and phenoloxidase activities; regulated by copper-responsive CueR activator
gcd	MG1655	138834	1.67832	0.551891	43.0674	1.95205e-20	25.661	3.609e-16	Enzyme	Degradation of small molecules: Carbon compounds	Glucose dehydrogenase (pyrroloquinoline-quinone) quinoprotein; inner membrane protein
hpt	MG1655	141430	1.04642	1	-1.14663	1	-1.19985	0.868068	Enzyme	Salvage of nucleosides and nucleotides	Hypoxanthine phosphoribosyltransferase
can	MG1655	142007	2.41241	0.0696135	12.8537	1.40281e-12	5.32816	3.96931e-06	Enzyme	Central intermediary metabolism: Pool, multipurpose conversions	Carbonic anhydrase, beta class
yadG	MG1655	142778	-1.61645	0.701559	-1.26002	0.928309	1.28288	0.825232	Putative transport	Not classified	Putative ABC transporter ATPase
yadH	MG1655	143701	-1.72675	0.659795	-1.1828	1	1.45989	0.672552	Null		Putative ABC transporter permease
yadI	MG1655	144576	-2.33166	0.441469	-4.48446	0.0192305	-1.92329	0.454213	Putative transport	Not classified	Predicted PTS Enzyme IIA, sugar specificity unknown
yadE	MG1655	145080	-1.07331	1	-1.55221	0.681979	-1.44619	0.695089	Null		Polysaccharide deacetylase-like protein, function unknown
panD	MG1655	146313	-1.09723	1	1.20091	0.951625	1.31768	0.719087	Enzyme	Biosynthesis of cofactors, carriers: Pantothenate	Aspartate 1-decarboxylase; pantothenate biosynthesis; residues 1-24 constitute the beta chain; C-terminal 102 residues constitute the alpha chain
yadD	MG1655	146967	-1.4546	0.97506	-1.06006	1	1.37218	0.840506	Null		Transposase_31 family protein, function unknown
panC	MG1655	147943	-1.14355	1	1.22362	0.917356	1.39928	0.605229	Enzyme	Biosynthesis of cofactors, carriers: Pantothenate	Pantothenate synthase, dimeric
panB	MG1655	148806	1.01214	1	-1.10267	1	-1.11605	0.96226	Enzyme	Biosynthesis of cofactors, carriers: Pantothenate	Ketopantoate hydroxymethyltransferase
yadC	MG1655	149714	2.09942	0.988337	-2.10231	0.895047	-4.41363	0.45413	Putative structural component	Surface structures	FimA homolog; lethality reduction protein
yadK	MG1655	151002	1.66388	0.93492	-3.74522	0.213343	-6.23158	0.0321488	Putative structural component	Surface structures	Function unknown, FimA homolog
yadL	MG1655	151625	1.58224	0.941686	-2.37439	0.407711	-3.75685	0.0876506	Putative structural component	Surface structures	Predicted minor fimbrial gene, function unknown
yadM	MG1655	152242	1.25357	1	-3.03134	0.337245	-3.8	0.16565	Putative structural component	Surface structures	Function unknown, FimA homolog
htrE	MG1655	152828	1.46604	0.978666	-2.7186	0.279356	-3.98557	0.0636412	Putative membrane	Surface structures	Putative outer membrane fimbrial subunit export usher protein; required for growth at high temperature; induced by heat shock
yadV	MG1655	155460	2.35993	0.799165	-37.5799	0.0540509	-88.686	0.00357647	Putative factor	Surface structures	Predicted periplasmic pilus chaperone, function unknown
yadN	MG1655	156298	3.07684	0.593282	-1.37494	1	-4.23048	0.211953	Putative structural component	Surface structures	Function unknown, FimA homolog
folK	MG1655	157252	1.35002	0.96527	1.26494	0.929563	-1.06726	1	Enzyme	Biosynthesis of cofactors, carriers: Folic acid	6-Hydroxymethyl-7,8-dihydropterin pyrophosphokinase; monomeric
pcnB	MG1655	157728	1.67322	0.517468	1.41924	0.657797	-1.17896	0.885195	Enzyme	RNA synthesis, modification, DNA transcription	Poly(A) polymerase; controls plasmid copy number; rare AUU start codon, growth-rate regulated; monomeric; degradosome component in stationary phase
gluQ	MG1655	159185	1.94846	0.406903	1.50974	0.644293	-1.2906	0.799477	Putative enzyme	Aminoacyl tRNA synthetases, tRNA modification	Glutamyl-queuosine tRNA(Asp) synthase
dksA	MG1655	160148	1.76066	0.388659	-1.81499	0.225098	-3.19559	0.00192525	Phenotype	DNA - replication, repair, restriction/modification	RNAP-binding protein modulating ppGpp and iNTP regulation; reduces open complex half-life on rRNA promoters; removes transcriptional roadblocks to replication
sfsA	MG1655	160781	-1.68481	0.614839	-1.71159	0.439557	-1.01589	1	Putative regulator	Degradation of small molecules: Carbon compounds	Sugar fermentation stimulation protein A; overexpression increases maltose utilization; stimulates MalQ
ligT	MG1655	161500	1.14374	1	1.18135	1	1.03288	1	Enzyme	tRNA modification	2'-5' RNA ligase
hrpB	MG1655	162104	-1.2221	1	1.09881	1	1.34286	0.669905	Enzyme	DNA - replication, repair, restriction/modification	Predicted ATP-dependent helicase, function unknown
mrcB	MG1655	164729	-1.34039	0.899424	1.22317	0.91546	1.63953	0.347826	Enzyme	Murein sacculus, peptidoglycan	Murein polymerase, PBP1B; bifunctional murein transglycosylase and transpeptidase; penicillin-binding protein 1B; dimeric
fhuA	MG1655	167483	6.15319	0.000126429	30.5852	2.15751e-14	4.97062	0.000277997	Membrane	Outer membrane constituents	Outer membrane transporter for ferrichrome-iron; interacts with TonB; receptor for microcin J25, colicin M, and phages T1, T5, phi80; transports albomycin and rifamycin
fhuC	MG1655	169777	1.74623	0.709463	11.8928	3.56698e-06	6.81059	0.000447512	Transport	Transport of small molecules: Cations	Iron(3+)-hydroxamate import ABC transporter ATPase; ferrichrome uptake
fhuD	MG1655	170574	1.51787	0.883671	12.3565	1.70989e-06	8.14068	8.08031e-05	Transport	Transport of small molecules: Cations	Iron(3+)-hydroxamate import ABC transporter periplasmic binding protein; ferrichrome uptake; fhuD mutants are albomycin resistant
fhuB	MG1655	171461	-1.07765	1	12.8103	5.43119e-06	13.8049	4.40285e-06	Transport	Transport of small molecules: Cations	Iron(3+)-hydroxamate import ABC transporter permease; ferrichrome uptake
hemL	MG1655	173601	1.08304	1	-1.15039	0.992396	-1.24591	0.792777	Enzyme	Biosynthesis of cofactors, carriers: Heme, porphyrin	Glutamate-1-semialdehyde aminomutase
clcA	MG1655	175106	-2.66887	0.0666617	-1.52198	0.579296	1.75356	0.305835	Transport	Not classified	H(+)/Cl(-) exchange transporter; involved in the extreme acid response
erpA	MG1655	176609	-1.50994	0.707446	1.31441	0.811955	1.98467	0.1493	Null		Iron-sulfur cluster insertion protein; A-type Fe-S protein; essential for respiratory growth
yadS	MG1655	177000	1.69131	0.754944	-1.12509	1	-1.90287	0.410227	Null		Inner membrane protein, UPF0126 family, function unknown
btuF	MG1655	177661	-1.08654	1	-1.34521	0.824163	-1.23807	0.86034	Null		Vitamin B12 periplasmic binding protein
mtn	MG1655	178454	-1.05669	1	-1.16049	0.977681	-1.09823	0.972422	Null		5'-Methylthioadenosine nucleosidase; S-adenosylhomocysteine and 5'-deoxyadenosine are also substrates
dgt	MG1655	179236	-1.0635	1	-1.60958	0.456088	-1.51347	0.498572	Enzyme	Central intermediary metabolism: Nucleotide hydrolysis	Deoxyguanosine 5'-triphosphate triphosphohydrolase; dGTPase
degP	MG1655	180883	1.16949	1	1.45994	0.605871	1.24836	0.798852	Enzyme	Degradation of proteins, peptides, glycopeptides	Periplasmic, membrane-associated serine endoprotease; protease Do, required for high-temperature growth and the degradation of damaged proteins, primarily outer membrane proteins
cdaR	MG1655	182462	-1.45762	0.926307	-3.68521	0.023421	-2.52824	0.136763	Regulator	Not classified	Carbohydrate diacid regulon transcriptional regulator; autoregulator
yaeH	MG1655	183708	-1.72792	0.584901	-5.5829	9.77088e-05	-3.23099	0.0139926	Putative structure	Not classified	Function unknown, UPF0325 family
yaeI	MG1655	184256	1.12871	1	-1.58006	1	-1.78343	0.98369	Null		Phosphodiesterase, function unknown; has activity on model substrate bis-pNPP
dapD	MG1655	185122	-1.39126	0.798067	-1.15001	0.988317	1.20978	0.835037	Enzyme	Amino acid biosynthesis: Lysine	2,3,4,5-tetrahydropyridine-2-carboxylate N-succinyltransferase; mutations suppress growth defects of strains lacking superoxide dismutase
glnD	MG1655	185977	-1.08281	1	1.97205	0.166971	2.13536	0.0876031	Enzyme	Amino acid biosynthesis: Glutamine	Bifunctional uridylyltransferase/uridylyl-removing enzyme; (UTase/UR); controls uridylylation state and activity of PII(GlnB)
map	MG1655	188711	1.45014	0.729349	2.0842	0.0923062	1.43724	0.533997	Enzyme	Proteins - translation and modification	Methionine aminopeptidase
tff	MG1655	189711	1.63953	0.601436	-1.10534	1	-1.81224	0.258918	Null		Novel sRNA, function unknown
rpsB	MG1655	189873	1.73682	0.446087	1.21281	0.928129	-1.43206	0.564088	Structural component	Ribosomal proteins - synthesis, modification	30S ribosomal subunit protein S2; binds Zn(II)
tsf	MG1655	190856	1.51866	0.6942	1.28447	0.845361	-1.18232	0.886076	Factor	Proteins - translation and modification	Translation elongation factor EF-Ts; exchanges GDP for GTP in EF-Tu-GDP complex; binds Zn(II); subunit of RNA phage Q beta replicase
pyrH	MG1655	191854	-1.13149	1	1.5046	0.579296	1.70244	0.322127	Enzyme	Central intermediary metabolism: Nucleotide interconversions	Uridylate kinase; hexameric
frr	MG1655	192871	1.00988	1	-1.2115	0.922428	-1.22347	0.825232	Factor	Proteins - translation and modification	Ribosome recycling factor (RRF); dissociates ribosomes from mRNA after termination of translation; tRNA mimic
dxr	MG1655	193520	-1.43495	0.79442	1.70278	0.362621	2.44341	0.0411157	Putative transport	Not classified	1-deoxy-D-xylulose 5-phosphate (DXP) reductoisomerase, NAPDH-dependent; also called 2-C-methyl-D-erythritol 4-phosphate (MEP) synthase; alternative nonmevalonate (DXP) pathway for terpenoid biosynthesis; dimeric
ispU	MG1655	194902	-1.31431	0.929253	-1.07829	1	1.21888	0.834594	Null		Undecaprenyl pyrophosphate synthase; dimeric
cdsA	MG1655	195676	-1.6333	0.608204	1.21334	0.947231	1.98175	0.16771	Enzyme	Fatty acid and phosphatidic acid biosynthesis	CDP-diglyceride synthase, integral membrane protein with eight transmembrane helices; also known as phosphatidate cytidylyltransferase
rseP	MG1655	196545	-1.95135	0.25428	-1.03083	1	1.89298	0.158403	Null		Inner membrane zinc RIP metalloprotease; activates RpoE by degrading RseA; multicopy rpoE suppresses rseP mutation
bamA	MG1655	197927	-1.24679	0.985134	1.10795	1	1.38138	0.613747	Null		Outer membrane protein required for OM biogenesis; in BamABCDE complex; forms pores; PORTA repeats
skp	MG1655	200481	-1.39648	0.79442	1.18437	0.953717	1.65395	0.303829	Factor	Basic proteins - synthesis, modification	Periplasmic molecular chaperone for outer membrane proteins; trimeric
lpxD	MG1655	200970	1.13696	1	1.62	0.380896	1.42486	0.547013	Enzyme	Surface polysaccharides & antigens	Lipid A synthesis, UDP-3-O-(R-3-hydroxymyristoyl)-glucosamine N-acyltransferase
fabZ	MG1655	202100	1.16311	1	-1.04312	1	-1.21326	0.858573	Enzyme	Fatty acid and phosphatidic acid biosynthesis	3R-hydroxymyristoyl acyl carrier protein (ACP) dehydratase
lpxA	MG1655	202559	1.15627	1	1.05071	1	-1.10047	0.977104	Enzyme	Surface polysaccharides & antigens	Lipid A synthesis, UDP-N-acetylglucosamine acyltransferase
lpxB	MG1655	203347	1.25886	0.97734	1.15077	0.993376	-1.09393	0.980019	Enzyme	Macromolecule metabolism: Lipopolysaccharide	Lipid A disaccharide synthase
rnhB	MG1655	204492	1.0522	1	1.23889	0.924346	1.17742	0.903721	Enzyme	Degradation of RNA	RNase HII; degrades RNA of DNA-RNA hybrids; nicks DNA 5' to misincorporated ribonucleotides
dnaE	MG1655	205125	1.03885	1	1.3382	0.758307	1.28816	0.736061	Enzyme	DNA - replication, repair, restriction/modification	DNA polymerase III, alpha subunit; suppressor of dnaG-Ts
accA	MG1655	208620	-1.14871	1	1.05626	1	1.21334	0.846624	Enzyme	Fatty acid and phosphatidic acid biosynthesis	Acetyl-CoA carboxylase, carboxyltransferase alpha subunit
ldcC	MG1655	209678	-2.19016	0.378956	1.17556	1	2.57467	0.10783	Enzyme	Energy metabolism, carbon: Pyruvate dehydrogenase	Lysine decarboxylase, constitutive
yaeR	MG1655	211876	-1.65387	0.805135	1.31467	0.938394	2.17429	0.297446	Null		Function unknown
tilS	MG1655	212330	-1.46446	0.774801	1.62681	0.450858	2.3824	0.0565928	Enzyme	tRNA modification	tRNA(Ile) lysidine (L34) synthase, ATP-dependent; solely responsible for tRNA(Ile) lysidine 34 (L34) formation
rof	MG1655	213677	1.2453	1	-1.02866	1	-1.28099	0.816226	Null		anti-Rho (termination factor); pleiotropic multicopy suppressor of Ts mutations; ribosome-associated; growth-rate regulated
yaeP	MG1655	213924	1.09609	1	-1.17534	0.998918	-1.28828	0.813609	Null		UPF0253 family protein, function unknown
yaeQ	MG1655	214290	1.00712	1	-1.06217	1	-1.06973	1	Putative enzyme	Not classified	PDDEXK superfamily protein, function unknown
arfB	MG1655	214832	1.01669	1	1.20373	0.994679	1.18397	0.93349	Null		Alternative stalled-ribosome rescue factor B; peptidyl-tRNA hydrolase, ribosome-attached
nlpE	MG1655	215268	1.14515	1	1.55156	0.582119	1.35489	0.715882	Putative transport	Detoxification	Lipoprotein activating Cpx in response to adhesion; copper resistance; outer membrane protein
yaeF	MG1655	216178	-1.02151	1	1.09978	1	1.12344	1	Null		Predicted lipoprotein, function unknown; Cys conserved
proS	MG1655	217056	-1.04966	1	1.46098	0.601397	1.53354	0.451418	Enzyme	Aminoacyl tRNA synthetases, tRNA modification	Proline--tRNA ligase
tsaA	MG1655	218886	1.06852	1	1.45778	0.653491	1.36431	0.677846	Enzyme	tRNA modification	tRNA-Thr(GGU) m(6)t(6)A37 methyltransferase, SAM-dependent; TrmO
rcsF	MG1655	219590	-1.44322	0.792598	-1.14493	1	1.26052	0.799659	Regulator	Surface polysaccharides & antigens	Lipoprotein that signals increased capsule synthesis; upstream of RcsCDB phoshorelay; overexpression confers mucoid phenotype and increases colanic acid capsule synthesis; restores colony formation of ftsZ84 mutants on low salt
metQ	MG1655	220112	1.28903	0.943348	1.88542	0.190356	1.46267	0.511135	Transport	Transport of small molecules: Amino acids, amines	Periplasmic methionine binding lipoprotein; methionine sulfoximine sensitivity
metI	MG1655	220967	1.61293	0.70131	2.03671	0.252435	1.26274	0.840506	Transport	Transport of small molecules: Amino acids, amines	ABC transporter permease, L,D-methionine uptake; methionine sulfoximine sensitivity
metN	MG1655	221613	1.82391	0.454399	3.104	0.0116415	1.70184	0.36392	Transport	Transport of small molecules: Amino acids, amines	ABC transporter ATPase, L,D-methionine uptake; methionine sulfoximine sensitivity
gmhB	MG1655	222832	-4.15412	0.0387635	1.15539	1	4.79964	0.00713387	Enzyme	Surface polysaccharides and antigens	Heptose 1,7-bisphosphate phosphatase; LPS biosynthesis; HAD20
rrsH	MG1655	223770	1.91383	0.806234	1.52268	0.885331	-1.25688	0.944899	Null		16S rRNA of rrnH operon
ileV	MG1655	225380	1	1	1	1	1	1	Null		Isoleucine tRNA(GAU) 1, triplicate
alaV	MG1655	225499	1	1	1	1	1	1	Null		Alanine tRNA(UGC) 1B
rrlH	MG1655	225758	1.92899	0.893579	2.43382	0.567245	1.2617	0.961284	Null		23S rRNA of rrnH operon
rrfH	MG1655	228755	1.68268	1	-1.53506	1	-2.58301	0.909655	Null		5S rRNA of rrnH operon
aspU	MG1655	228927	3.83755	1	1	1	-3.83755	1	Null		Aspartate tRNA(GUC) 1 triplicated gene
dkgB	MG1655	229166	-2.94688	0.157327	1.44062	0.811816	4.24532	0.0116192	Putative enzyme	Not classified	2,5-diketo-D-gluconate reductase B; glyoxal reductase; glyoxal resistance protein
yafC	MG1655	229966	1.31583	0.979975	-1.36637	0.818452	-1.79791	0.353092	Putative transport	Not classified	Putative LysR-family transcriptional regulator, function unknown
yafD	MG1655	231121	-1.25597	0.998465	2.16111	0.151238	2.71428	0.0333815	Null		Endo/exonuclease/phosphatase family protein; function unknown
yafE	MG1655	231925	1.27671	1	2.36486	0.33502	1.85231	0.523172	Putative enzyme	Not classified	Predicted SAM-dependent methyltransferase, function unknown
mltD	MG1655	232596	2.07066	0.324627	-2.62721	0.0554156	-5.44004	0.000126286	Regulator	Energy metabolism, carbon: Anaerobic respiration	Membrane-bound lytic transglycosylase D, murein hydrolase; periplasmic OM-attached lipoprotein
gloB	MG1655	234026	-1.13288	1	-2.55176	0.0559408	-2.25245	0.105699	Putative enzyme	Central intermediary metabolism: Pool, multipurpose conversions	Glyoxalase II, hydroxyacylglutathione hydrolase, Zn(2+) cofactor
yafS	MG1655	234815	1.23386	1	-1.57067	0.630373	-1.93799	0.288614	Null		Predicted SAM-dependent methyltransferase, function unknown
rnhA	MG1655	235534	1.07627	1	-1.30561	0.906675	-1.40519	0.719087	Enzyme	Degradation of RNA	RNase HI; participates in DNA replication
dnaQ	MG1655	236066	1.13731	1	1.20836	0.94462	1.06247	1	Enzyme	DNA - replication, repair, restriction/modification	DNA polymerase III epsilon subunit; streptomycin, azaserine resistant; 3' to 5' proofreading, lexA regulon
aspV	MG1655	236930	1	1	1	1	1	1	Null		Aspartate tRNA(GUC) 1 triplicated gene
yafT	MG1655	237334	4.07142	0.125657	-1.36274	0.952372	-5.54829	0.0167907	Putative enzyme	Not classified	Novel verified lipoprotein, function unknown
ykfM	MG1655	238256	-1.18629	1	-1.25257	1	-1.05587	1	Null		Lethality reduction protein, predicted membrane protein
yafU	MG1655	238745	1.00436	1	1.12206	1	1.11719	1
yafF	MG1655	239105	1.37612	1	-4.305	0.857826	-5.92418	0.667264
yafV	MG1655	239418	-1.29347	1	-1.02515	1	1.26174	0.868536	Putative enzyme	Not classified	Predicted C-N hydrolase family amidase, NAD(P)-binding, function unknown
ivy	MG1655	240342	-1.33763	0.985395	1.91752	0.38944	2.56494	0.10783	Null		Inhibitor of c-type lysozyme, periplasmic
fadE	MG1655	240858	2.22014	0.467804	2.34895	0.279356	1.05802	1	Putative enzyme	Not classified	Medium-long-chain fatty acyl-CoA dehydrogenase
gmhA	MG1655	243542	-1.17448	1	-2.07871	0.103107	-1.7699	0.227591	Enzyme	Surface polysaccharides & antigens	Phosphoheptose isomerase; D-sedoheptulose 7-phosphate isomerase; GDP-heptose biosynthesis; T-phage resistance
yafJ	MG1655	244326	-1.20241	1	-1.26176	0.886097	-1.04935	1	Putative enzyme	Not classified	Putative type 2 glutamine amidotransferase
yafK	MG1655	245064	1.4112	0.825099	1.0702	1	-1.31863	0.722405	Null		L,D-transpeptidase-related protein, function unknown
yafQ	MG1655	245960	-1.00648	1	-1.70307	0.624924	-1.6921	0.557928	Null		Translation inhibitor toxin of TA pair YafQ/DinJ; mRNA interferase
dinJ	MG1655	246241	1.01143	1	-1.36931	0.858824	-1.38495	0.759392	Phenotype	Not classified	Antitoxin of TA pair YafQ/DinJ
yafL	MG1655	246711	1.11494	1	1.05654	1	-1.05527	1	Putative membrane	Not classified	Predicted peptidase, C40 clan; probable lipoprotein, Cys conserved; putative PG hydrolase
rayT	MG1655	247636	-3.91573	0.978666	-4.19356	0.852292	-1.07095	1	Null		RAYT REP element-mobilizing transposase; TnpA(REP)
lfhA	MG1655	248357	-1.47657	0.962234	1.19921	1	1.77072	0.557928
lafU	MG1655	250071	-1.29314	1	-1.16726	1	1.10784	1
dinB	MG1655	250897	-1.20499	1	-1.13253	1	1.06398	1	Null		DNA polymerase IV, capable of translesion synthesis; overexpression enhances mutagenesis; mediates targeted mutagenesis by 4-NQO; intrinsic AP lyase activity
yafN	MG1655	252004	1.03764	1	-2.23699	1	-2.32118	0.934704	Null		Antitoxin for YafO toxin
yafO	MG1655	252300	1.58517	1	-1.07149	1	-1.69849	0.998193	Null		mRNA interferase, toxin-antitoxin pair YafNO
yafP	MG1655	252708	1.40594	1	-1.2299	1	-1.72916	0.626316	Null		GNAT family putative N-acetyltransferase; antimutator activity towards 4-nitroquinoline-1-oxide; lexA regulon
ykfJ	MG1655	253478	1.00042	1	-1.62976	0.970621	-1.63045	0.887215
prfH	MG1655	253701	1.08927	1	-1.09715	1	-1.19509	1
pepD	MG1655	254258	-1.23208	0.987441	-1.05441	1	1.16851	0.883605	Enzyme	Degradation of proteins, peptides, glyco	Peptidase D, Xaa-His dipeptidase
gpt	MG1655	255976	-1.76611	0.50356	1.4223	0.710933	2.51194	0.0491447	Enzyme	Salvage of nucleosides and nucleotides	Xanthine phosphoribosyltransferase; xanthine-guanine phosphoribosyltransferase
frsA	MG1655	256526	-1.22294	1	1.24933	0.908901	1.52786	0.500431	Null		Fermentation-respiration switch protein; PTS Enzyme IIAGlc-binding protein, binds unphosphorylated form; has pNP-butyrate esterase activity in vitro
crl	MG1655	257828	2.51663	0.133323	2.67576	0.0483603	1.06323	1
phoE	MG1655	259044	1.22026	1	-2.02591	0.728474	-2.47215	0.491915	Membrane	Outer membrane constituents	Outer membrane phosphoporin protein E; trimeric
proB	MG1655	260387	-1.57074	0.632591	-1.09283	1	1.43731	0.572448	Enzyme	Amino acid biosynthesis: Proline	Glutamate 5-kinase, proline biosynthesis; dimeric; feedback inhibition by proline
proA	MG1655	261502	-2.31791	0.110158	-1.06272	1	2.18111	0.0761443	Enzyme	Amino acid biosynthesis: Proline	Gamma-glutamyl phosphate reductase, proline biosynthesis
thrW	MG1655	262870	1	1	1	1	1	1	Null		Threonine tRNA(CGU) 2
ykfN	MG1655	263149	1	1	1	1	1	1
ykfI	MG1655	263327	1	1	1	1	1	1	Phage or Prophage Related		Toxin component of toxin-antitoxin protein pair YkfI-YafW; CP4-6 prophage
yafW	MG1655	263689	1	1	1	1	1	1	Phage or Prophage Related		Antitoxin component of toxin-antitoxin protein pair YkfI-YafW; CP4-6 putative prophage remnant
ykfH	MG1655	264025	1	1	1	1	1	1	Null		Function unknown, CP4-6 putative prophage remnant
ykfG	MG1655	264255	1	1	1	1	1	1	Phage or Prophage Related		Function unknown, CP4-6 putative prophage remnant
yafX	MG1655	264747	1	1	1	1	1	1	Phage or Prophage Related		Function unknown, CP4-6 putative prophage remnant
ykfF	MG1655	265303	1	1	1	1	1	1	Phage or Prophage Related		Function unknown, CP4-6 putative prophage remnant
ykfB	MG1655	265619	-3.63987	1	-3.63987	1	1	1	Phage or Prophage Related		Function unknown, CP4-6 putative prophage remnant
yafY	MG1655	266109	1	1	1	1	1	1	Phage or Prophage Related		Inner membrane lipoprotein, function unknown; overproduction stimulates degP expression; CP4-6; putative prophage remnant
ykfL	MG1655	266552	1	1	1	1	1	1
ykfK	MG1655	266775	1	1	1	1	1	1
yafZ	MG1655	267183	1	1	3.52921	1	3.52921	1	Phage or Prophage Related		Function unknown, CP4-6 putative prophage remnant
ykfA	MG1655	268096	-3.56751	1	-3.56751	1	1	1	Phage or Prophage Related		Putative GTP-binding protein, function unknown, CP4-6; putative prophage remnant
perR	MG1655	269288	1	1	1	1	1	1	Phage or Prophage Related		Predicted DNA-binding transcriptional regulator; CP4-6 putative defective prophage
insN	MG1655	270277	-1.15117	1	-1.52844	1	-1.32772	1
insI1_1	MG1655	270602	1.66885	1	1.42581	1	-1.17046	1
eyeA	MG1655	272579	1	1	1	1	1	1	Null		Novel sRNA, function unknown, CP4-6 prophage
ykfC	MG1655	272846	-6.20679	1	-6.20679	0.948074	1	1
insH1_1	MG1655	274100	1	1	1	1	1	1
mmuP	MG1655	275324	1	1	1	1	1	1	Phage or Prophage Related		S-methylmethionine permease, CP4-6 putative prophage remnant
mmuM	MG1655	276714	1	1	1	1	1	1	Phage or Prophage Related		S-methylmethionine:(seleno)homocysteine methyltransferase; CP4-6 putative prophage remnant
afuC	MG1655	277755	1	1	1	1	1	1	Putative transport	Not classified: Phage or Prophage Related	Predicted ferric iron ABC transporter ATPase; orphan gene in a cryptic defective ABC transporter operon; CP4-6 prophage remnant
afuB	MG1655	278813	1	1	1	1	1	1
insB1_2	MG1655	279177	3.91949	1	3.48004	1	-1.12628	1
insA_2	MG1655	279599	1.59214	1	1.66764	1	1.04742	1
insI1_2	MG1655	279930	-1.27875	1	1.00484	1	1.28495	1
insX	MG1655	280113	1.21745	1	1.15804	1	-1.0513	1
yagB	MG1655	280426	1	1	1	1	1	1
yagA	MG1655	280828	1	1	1	1	1	1	Phage or Prophage Related		Function unknown, CP4-6 putative prophage remnant
yagE	MG1655	282277	1	1	1	1	1	1	Phage or Prophage Related		2-keto-3-deoxy gluconate (KDG) aldolase, tetrameric; CP4-6 putative prophage remnant
yagF	MG1655	283200	1	1	1	1	1	1	Phage or Prophage Related		Predicted dehydratase, function unknown, CP4-6 prophage; thymol sensitivity determinant
yagG	MG1655	285394	1	1	1	1	1	1	Phage or Prophage Related		Putative sugar symporter, function unknown, CP4-6; putative prophage remnant
yagH	MG1655	286788	1	1	1	1	1	1	Phage or Prophage Related		Putative beta-xylosidase, function unknown, CP4-6; putative prophage remnant
yagI	MG1655	288403	1	1	1	1	1	1	Phage or Prophage Related		Function unknown, CP4-6 putative prophage remnant
argF	MG1655	289300	1	1	1	1	1	1	Enzyme	Amino acid biosynthesis: Arginine: Phage or Prophage Related	Ornithine carbamoyltransferase; ornithine transcarbamylase; OTCase; CP4-6 putative prophage remnant
ykgS	MG1655	290428	1	1	1	1	1	1
insB1_3	MG1655	290648	1.85705	1	-3.60643	1	-6.69733	0.86494
insA_3	MG1655	291070	1.88575	1	-1.28273	1	-2.41891	0.926282
yagJ	MG1655	291403	1	1	1	1	1	1
yagK	MG1655	292321	1.78196	1	-1.89395	1	-3.37496	0.855745	Phage or Prophage Related		Function unknown, CP4-6 putative prophage remnant
yagL	MG1655	293219	1.49602	1	-2.48975	0.996335	-3.7247	0.827999	Phage or Prophage Related		Function unknown, CP4-6 putative prophage remnant
yagM	MG1655	293944	-1.16925	1	-1.8885	1	-1.61514	1	Phage or Prophage Related		Function unknown, CP4-6 putative prophage remnant
yagN	MG1655	295138	1.1385	1	-2.78105	0.970621	-3.16623	0.86494	Phage or Prophage Related		Function unknown, CP4-6 putative prophage remnant
intF	MG1655	295695	1.73923	1	-1.14194	1	-1.98609	0.969991	Phage or Prophage Related		Putative integrase gene, CP4-6 putative prophage remnant
ptwF	MG1655	297205	1	1	1	1	1	1
yagP	MG1655	297380	-1.31004	1	1.58819	0.883451	2.0806	0.579926
ykgT	MG1655	297713	1	1	1	1	1	1
paoD	MG1655	297769	-2.016	0.767771	1.78176	0.732112	3.59203	0.140132	Null		Moco insertion factor for PaoABC aldehyde oxidoreductase
paoC	MG1655	298735	-1.65531	0.925063	1.74324	0.72888	2.88561	0.222847	Enzyme	Not classified	PaoABC aldehyde oxidoreductase, Moco-containing subunit; periplasmic
paoB	MG1655	300930	-1.75712	0.899424	2.19195	0.548367	3.85153	0.129458	Enzyme	Not classified	PaoABC aldehyde oxidoreductase, FAD-containing subunit; periplasmic
paoA	MG1655	301883	-1.11084	1	2.13044	0.528259	2.36658	0.368042	Enzyme	Not classified	PaoABC aldehyde oxidoreductase, 2Fe-2S subunit; periplasmic
yagU	MG1655	302990	-1.56766	0.883671	1.16752	1	1.83027	0.487223	Null		DUF1440 family inner membrane acid resistance protein
ykgJ	MG1655	303852	1.18979	1	1.55844	0.842754	1.30985	0.902106	Putative carrier	Not classified	UPF0153 cysteine cluster protein, function unknown
ecpE	MG1655	304494	-1.04162	1	1.30503	0.964106	1.35935	0.840209	Factor	Surface structures	Periplasmic pilus chaperone required for ECP formation
ecpD	MG1655	305173	-1.09586	1	1.42568	0.840848	1.56234	0.637805	Structural component	Surface structures	Polymerized tip adhesin of ECP fibers
ecpC	MG1655	306806	-1.28956	1	1.50682	0.842754	1.94314	0.502324	Membrane	Outer membrane constituents	Predicted ECP usher outer membrane porin protein; export, assembly and anchoring of ECP; putative EcpBE-EcpC dual chaperone-usher
ecpB	MG1655	309357	-1.41469	1	1.10885	1	1.56869	0.771111	Factor	Surface structures	Periplasmic pilus chaperone required for ECP formation
ecpA	MG1655	310083	-2.86495	0.356345	-2.1045	0.495645	1.36135	0.870582	Structural component	Surface structures	ECP pilin
ecpR	MG1655	310745	-1.08818	1	1.27022	1	1.38223	0.896076	Putative regulator	Not classified	Putative transcriptional regulator for the ecp operon
ykgL	MG1655	312111	1.19269	1	-1.08288	1	-1.29154	0.985823	Null		Function unknown
ykgO	MG1655	312373	2.5422	0.836003	1.18464	1	-2.14596	0.722601	Null		Expressed protein, function unknown, RpmJ paralog
ykgM	MG1655	312513	1.60969	0.938378	-1.94223	0.620756	-3.12638	0.174983	Null		50S ribosomal protein L31 type B; alternative L31 utilized during zinc limitation
ykgR	MG1655	313140	5.08117	0.423998	-1.9291	1	-9.80206	0.104582	Null		Expressed protein, function unknown
ykgP	MG1655	313715	1	1	1	1	1	1
eaeH	MG1655	314356	1.46969	1	-1.38814	1	-2.04014	0.73971
insE1_1	MG1655	315290	-1.01589	1	-1.55507	0.940793	-1.53076	0.890097
insF1_1	MG1655	315586	-1.74968	0.988337	-1.02808	1	1.70189	0.867392
ykgA	MG1655	316485	1.25446	1	-1.28686	0.974936	-1.61431	0.659421
ykgQ	MG1655	317438	18.3619	0.49602	3.62495	1	-5.06542	0.57673
rclC	MG1655	317725	1.83977	0.84287	-1.64858	0.888379	-3.033	0.253069	Null		Reactive chlorine species (RCS) stress resistance protein; DUF417 family inner membrane protein
rclB	MG1655	318330	2.89269	0.732733	1.1344	1	-2.54997	0.618026	Null		Reactive chlorine species (RCS) stress resistance protein; predicted periplasmic protein
rclA	MG1655	318675	-1.60003	0.899424	-1.35185	0.938394	1.18358	0.96226	Putative enzyme	Not classified	Reactive chlorine species (RCS) stress resistance protein; pyridine nucleotide-dependent disulfide oxidoreductase family
rclR	MG1655	320226	1.46404	0.968806	-2.59731	0.262199	-3.80258	0.056623	Regulator	Not classified	Reactive chlorine species (RCS)-specific activator, rcl genes
ykgE	MG1655	321607	-2.07058	0.541225	-14.8764	2.08614e-06	-7.18468	0.000792461	Putative carrier	Energy metabolism, carbon: Electron transport	Cysteine-rich LutA family protein; predicted electron transport chain YkgEFG component; predicted lactate-related compound oxidative catabolism
ykgF	MG1655	322337	-2.81286	0.130753	-7.63486	3.21209e-05	-2.71427	0.0768678	Putative carrier	Energy metabolism, carbon: Electron transport	Ferridoxin-like LutB family protein; predicted electron transport chain YkgEFG component; predicted lactate-related compound oxidative catabolism
ykgG	MG1655	323757	-10.3488	0.000417613	-6.25057	0.00282248	1.65565	0.623715	Putative carrier	Energy metabolism, carbon: Electron transport	LutC family protein; predicted electron transport chain YkgEFG component; predicted lactate-related compound oxidative catabolism
ykgH	MG1655	324695	1.81091	0.912447	1.14211	1	-1.58559	0.794791	Null		Function unknown
betA	MG1655	325576	2.2656	0.290491	5.45895	0.000391807	2.4095	0.113686	Enzyme	Osmotic adaptation	Choline dehydrogenase, oxygen-dependent; bet genes confer protection against osmotic stress by making the osmoprotectant glycine betaine from choline
betB	MG1655	327260	3.41252	0.00885916	7.40417	2.80754e-07	2.16971	0.097397	Enzyme	Osmotic adaptation	Betaine aldehyde dehydrogenase, NAD-dependent; bet genes confer protection against osmotic stress by making the osmoprotectant glycine betaine from choline; tetrameric
betI	MG1655	328746	4.68396	0.00806286	7.83827	3.30467e-05	1.67343	0.498077	Putative regulator	Osmotic adaptation	Transcriptional repressor for the betIBA-betT divergent operon, choline-inducible
betT	MG1655	329462	2.95986	0.128925	5.40444	0.00124109	1.82591	0.408089	Transport	Transport of small molecules: Other	High-affinity choline transporter; BCCT family; bet genes confer protection against osmotic stress by making the osmoprotectant glycine betaine from choline
yahA	MG1655	332370	1.61304	0.83123	-2.04312	0.408981	-3.29564	0.060544	Null		c-di-GMP-specific phosphodiesterase, PDE-A; reaction product is 5'pGpG; dependent on Mg+2 or Mn+2, Ca+2 inhibitory; optimum pH 9.35; monomeric
yahB	MG1655	333500	1.06047	1	-2.60911	0.172662	-2.76689	0.113841	Putative regulator	Not classified	LysR family of transcriptional regulators, function unknown
yahC	MG1655	334524	-3.28975	0.505336	-2.90202	0.446983	1.13361	1	Null		Predicted inner membrane protein, function unknown
yahD	MG1655	335279	-2.03202	0.722917	-2.63728	0.346914	-1.29786	0.925776	Putative regulator	Not classified	Ankyrin repeat protein, function unknown
yahE	MG1655	335924	-2.3925	0.767376	-1.6485	0.921948	1.45132	0.906041	Null		DUF2877 family protein, function unknown
yahF	MG1655	336777	-1.82015	0.836003	-1.35142	0.974211	1.34685	0.891569	Putative enzyme	Not classified	CoA ligase family protein, function unknown
yahG	MG1655	338324	-1.61232	0.959683	1.42607	0.918391	2.29928	0.402047	Null		DUF1116 family protein, function unknown
yahI	MG1655	340164	1.0009	1	1.17099	1	1.16993	1	Putative enzyme	Not classified	Carbonate kinase homolog
yahJ	MG1655	341124	-1.25413	1	1.53658	0.687563	1.92708	0.329867	Putative enzyme	Not classified	Cytosine deaminase-related protein, function unknown
yahK	MG1655	342883	-2.10125	0.359523	1.82262	0.400904	3.82977	0.00630069	Enzyme	Degradation of small molecules: Carbon compounds	Aldehyde reductase, NADPH-dependent, Zn-containing; AdhZ2; broad specificity
yahL	MG1655	344175	1.71344	1	1.7217	0.95873	1.00482	1	Null		Uncharacterized protein, function unknown
yahM	MG1655	345403	2.13226	0.745179	-1.0607	1	-2.2617	0.479402	Null		Function unknown
yahN	MG1655	345665	-1.13614	1	-23.2367	7.31013e-06	-20.4523	2.16134e-05	Transport	Not classified	Amino acid exporter for proline, lysine, glutamate, homoserine
yahO	MG1655	346483	-1.25864	1	-3.31724	0.0983018	-2.63559	0.196183	Null		DUF1471 family periplasmic protein, function unknown
prpR	MG1655	346856	7.20644	0.0300491	3.97388	0.122513	-1.81345	0.622285	Regulator	Not classified	Transcriptional regulator of prp operon; propionate catabolism via 2-methylcitrate cycle, characterized primarily in Salmonella
prpB	MG1655	348681	2.03174	0.980245	1.64917	0.980515	-1.23198	1	Putative enzyme	Not classified	2-Methylisocitrate lyase; propionate catabolism via 2-methylcitrate cycle, characterized primarily in Salmonella
prpC	MG1655	350011	1.3177	1	1.55695	0.958838	1.18157	1	Putative enzyme	Not classified	2-Methylcitrate synthase; propionate catabolism via 2-methylcitrate cycle, characterized primarily in Salmonella
prpD	MG1655	351214	-2.38572	0.755739	-2.96963	0.461247	-1.24475	1	Null		2-methylcitrate dehydratase; propionate catabolism via 2-methylcitrate cycle; monomeric iron-sulfur protein
prpE	MG1655	352705	-1.31998	1	1.91	0.599727	2.52116	0.291037	Putative enzyme	Not classified	Propionate-CoA ligase
codB	MG1655	354921	1.73181	0.679638	6.59662	0.000235588	3.80909	0.0141703	Transport	Transport of small molecules: Nucleosides, purines, pyrimidines	Cytosine transport
codA	MG1655	356170	-1.11875	1	2.61026	0.0483912	2.92022	0.020702	Enzyme	Salvage of nucleosides and nucleotides	Cytosine/isoguanine deaminase
cynR	MG1655	357790	1.37522	0.988652	-1.02574	1	-1.41062	0.788929	Regulator	Central intermediary metabolism: Pool, multipurpose conversions	Transcriptional activator for the cyn operon; autorepressor
cynT	MG1655	358798	1.02233	1	1.81134	0.825299	1.77177	0.773605	Enzyme	Central intermediary metabolism: Pool, multipurpose conversions	Carbonic anhydrase, beta class
cynS	MG1655	359488	-1.10326	1	1.31838	0.980019	1.45452	0.82764	Enzyme	Central intermediary metabolism: Pool, multipurpose conversions	Cyanate aminohydrolase
cynX	MG1655	359991	1.25421	1	1.89057	0.644228	1.50738	0.787725	Transport	Transport of small molecules: Anions	Putative transporter, function unknown, cyn operon
lacA	MG1655	361248	1.10408	1	-3.04035	0.971711	-3.35677	0.869967	Enzyme	Degradation of small molecules: Carbon compounds	Thiogalactoside acetyltransferase
lacY	MG1655	361925	1.6913	0.899289	-4.53909	0.0996798	-7.67696	0.0108099	Transport	Transport of small molecules: Carbohydrates, organic acids, alcohols	Lactose permease; galactoside permease
lacZ	MG1655	363230	1.91228	0.626226	-4.27623	0.0176268	-8.17734	0.000254261	Enzyme	Degradation of small molecules: Carbon compounds	Beta-D-galactosidase
lacI	MG1655	366427	-1.4516	0.860604	1.21456	0.96884	1.76306	0.372123	Regulator	Degradation of small molecules: Carbon compounds	Transcriptional repressor of lac operon
mhpR	MG1655	367586	5.36973	0.00806779	4.17446	0.0152483	-1.28633	0.86494	Regulator	Not classified	Transcriptional activator, mhp operon; utilizes MHP
mhpA	MG1655	368610	1.45183	1	3.64818	0.145371	2.51282	0.324496	Enzyme	Degradation of small molecules: Carbon compounds	3-(3-Hydroxyphenyl)propionate 2-hydroxylase; utilizes MHP
mhpB	MG1655	370276	1.1737	1	2.56211	0.475007	2.18294	0.513323	Enzyme	Degradation of small molecules: Carbon compounds	3-(2,3-Dihydroxyphenyl)propionate dioxygenase; utilizes MHP
mhpC	MG1655	371238	1.14442	1	2.5535	0.33502	2.23126	0.412841	Enzyme	Degradation of small molecules: Carbon compounds	Dihydroxyphenylpropionate-ring-fission-product hydrolase; 2-hydroxy-6-ketonona-2,4-dienedioic acid hydrolase; utilizes MHP
mhpD	MG1655	372114	1.04261	1	2.19796	0.446843	2.10813	0.438712	Enzyme	Degradation of small molecules: Carbon compounds	2-keto-4-pentenoate hydratase; utilizes MHP
mhpF	MG1655	372920	-1.19921	1	1.84313	0.644867	2.21029	0.400812	Enzyme	Degradation of small molecules: Carbon compounds	Acetaldehyde dehydrogenase, acylating; utilizes MHP
mhpE	MG1655	373867	-1.16733	1	2.20392	0.471654	2.5727	0.297391	Enzyme	Degradation of small molecules: Carbon compounds	4-Hydroxy-2-oxovalerate aldolase; utilizes MHP
mhpT	MG1655	375458	-2.2976	0.627614	1.16611	1	2.67925	0.289299	Putative transport	Not classified	3-hydroxyphenylpropionic acid transporter
yaiL	MG1655	376771	-1.6962	0.70131	-2.12969	0.280499	-1.25557	0.873625	Putative enzyme	Not classified	DUF2058 family protein, function unknown
frmB	MG1655	377534	1.03726	1	-1.48099	0.807416	-1.53617	0.672098	Enzyme	Formaldehyde degradation	S-formylglutathione hydrolase, formaldehyde degradation
frmA	MG1655	378461	-1.90844	0.378956	-1.38689	0.746591	1.37606	0.671561	Enzyme	Energy metabolism, carbon: Fermentation	Glutathione-dependent formaldehyde dehydrogenase
frmR	MG1655	379605	-2.15607	0.575248	-1.46866	0.852753	1.46805	0.768772	Null		Negative regulator of the frmRAB operon
yaiO	MG1655	380068	1.75845	0.82035	-1.35563	0.95873	-2.38381	0.324496	Null		Outer membrane protein, function unknown
yaiX	MG1655	380843	2.51878	0.604073	-1.49194	0.965501	-3.75787	0.158824
insC1_1	MG1655	381350	-1.64841	1	-1.81874	1	-1.10333	1
insD1_1	MG1655	381673	1	1	1	1	1	1
yaiP	MG1655	382738	2.59667	0.451301	1.3059	0.998738	-1.98842	0.499411	Putative enzyme	Not classified	Predicted family 2 glycosyltransferase, function unknown
yaiS	MG1655	384058	2.03636	0.936277	-1.26123	1	-2.56832	0.587708	Putative enzyme	Not classified	Predicted PIG-L family deacetylase
tauA	MG1655	385231	-1.56983	1	4.67111	0.167651	7.33284	0.04945	Transport	Transport of small molecules: Amino acids, amines	Taurine ABC transporter periplasmic binding protein
tauB	MG1655	386206	-1.60844	1	3.87114	0.317996	6.22649	0.101978	Transport	Transport of small molecules: Amino acids, amines	Taurine ABC transporter ATPase
tauC	MG1655	386970	-1.01346	1	4.20233	0.212045	4.25891	0.176093	Transport	Transport of small molecules: Amino acids, amines	Taurine ABC transporter permease
tauD	MG1655	387794	-1.46005	0.988337	1.92218	0.585542	2.80649	0.206466	Putative enzyme	Not classified	Taurine/alpha-ketoglutarate dioxygenase
hemB	MG1655	388752	-1.46753	0.71112	1.28087	0.828134	1.87973	0.158939	Enzyme	Biosynthesis of cofactors, carriers: Heme, porphyrin	5-Aminolevulinate dehydratase; also known as porphobilinogen synthase; binds Zn(II)
yaiT	MG1655	390250	1.12731	1	1.32745	1	1.17753	1
insF1_2	MG1655	391738	-1.04087	1	1.50048	0.980515	1.56181	0.86494
insE1_2	MG1655	392601	-1.05356	1	-1.24108	1	-1.17798	1
yaiV	MG1655	394505	-1.13672	1	-7.3277	0.0139833	-6.44637	0.0228247	Null		Predicted transcriptional regulator, function unknown
ampH	MG1655	395129	-1.30217	0.943348	1.51739	0.541086	1.9759	0.137422	Enzyme	Murein recycling	D-alanyl-D-alanine-carboxypeptidase/endopeptidase; peptidoglycan recycling or remodeling; penicillin-binding protein; very weak beta-lactamase
sbmA	MG1655	396638	-1.12361	1	1.67756	0.553905	1.88492	0.345298	Putative membrane	Drug/analog sensitivity	Peptide antibiotic transporter
yaiW	MG1655	397871	-1.12667	1	1.40834	0.743076	1.58673	0.48135	Null		Microcin Bac7 uptake protein; outer membrane surface-exposed lipoprotein
yaiY	MG1655	399024	2.43084	0.65815	5.04496	0.0831178	2.0754	0.561075	Null		Inner membrane protein, DUF2755 family, function unknown
yaiZ	MG1655	399592	1.79101	0.794279	-2.2557	0.417721	-4.03998	0.0568545	Null		Predicted inner membrane protein, DUF2754 family; function unknown
ddlA	MG1655	399828	-1.00949	1	-1.23793	0.891188	-1.2263	0.824767	Enzyme	Murein sacculus, peptidoglycan	D-alanine:D-alanine ligase A, ADP-forming
iraP	MG1655	401385	-1.10302	1	-3.09246	0.184107	-2.80363	0.206765	Null		Anti-RssB factor, RpoS stabilzer during Pi starvation; anti-adapter protein
phoA	MG1655	401746	-1.35213	0.99815	-1.28389	0.964175	1.05315	1	Enzyme	Central intermediary metabolism: Phosphorus compounds	Alkaline phosphatase, periplasmic; binds Zn(II); dimeric
psiF	MG1655	403280	-1.14691	1	-1.38483	0.947635	-1.20744	0.961911	Phenotype	Central intermediary metabolism: Phosphorus compounds	Predicted exported protein, phosphate starvation inducible, function unknown
yaiC	MG1655	403702	1.03066	1	1.58717	0.811816	1.53996	0.754385	Null		Cellulose, biofilm, motility regulator, diguanylate cyclase; CsgD-regulated; membrane sensor protein
proC	MG1655	404834	-1.99592	0.265257	1.00781	1	2.0115	0.1329	Enzyme	Amino acid biosynthesis: Proline	Pyrroline-5-carboxylate reductase, proline biosynthesis
yaiI	MG1655	405763	1.142	1	1.09003	1	-1.04767	1	Null		UPF0178 family protein, function unknown
aroL	MG1655	406404	1.05824	1	1.63347	0.534597	1.54358	0.549051	Enzyme	Amino acid biosynthesis: Chorismate	Shikimate kinase II
yaiA	MG1655	406978	1.07515	1	1.32561	0.892695	1.23296	0.887027	Null		OxyR-regulated protein
aroM	MG1655	407427	1.82194	0.623352	1.68081	0.582119	-1.08397	1	Null		Function unknown
yaiE	MG1655	408176	-1.03252	1	-4.02338	0.00248835	-3.89665	0.0033817	Null		Function unknown, UPF0345 family
ykiA	MG1655	408608	1.44871	1	-1.18478	1	-1.71641	0.92213
rdgC	MG1655	409107	-1.70125	0.506662	1.47256	0.609848	2.5052	0.0331104	Null		Competitive inhibitor of RecA function; nucleoid-associated ssDNA and dsDNA binding protein; synthetic lethal with priA
mak	MG1655	410143	-8.12975	0.000109758	-2.65194	0.0982544	3.06559	0.0442798	Putative regulator	Not classified	Cryptic manno(fructo)kinase
araJ	MG1655	411296	1.09827	1	1.19522	1	1.08827	1	Transport	Degradation of small molecules: Carbon compounds	L-arabinose-inducible MFS family transporter, function unknown; not involved in arabinose uptake or utilization
sbcC	MG1655	412606	-1.1547	1	1.31024	0.806924	1.51293	0.479722	Enzyme	Degradation of DNA	DNA hairpin dsDNA 3'-exonuclease SbcCD, Mn(2+), ATP-dependent; ATP-independent 5' ssDNA endonuclease; required for recombinational repair of dsDNA breaks; cosuppressor with sbcB of recB recC mutations; heterodimeric
sbcD	MG1655	415749	1.15896	1	1.20755	0.964175	1.04193	1	Enzyme	Degradation of DNA	DNA hairpin dsDNA 3'-exonuclease SbcCD, Mn(2+), ATP-dependent; ATP-independent 5' ssDNA endonuclease; cosuppressor with sbcB of recB recC mutations; heterodimeric
phoB	MG1655	417141	1.31396	0.988877	1.31012	0.910885	-1.00293	1	Regulator	Global regulatory functions	Positive response regulator for pho regulon, two-component system
phoR	MG1655	417888	1.33281	0.988652	1.39517	0.844306	1.04678	1	Enzyme	Global regulatory functions	Sensor histidine kinase/phosphatase for pho regulon; cognate to phoB
brnQ	MG1655	419590	1.33158	0.933653	1.8992	0.237069	1.42627	0.597592	Transport	Transport of small molecules: Amino acids, amines	Branched-chain amino acid transport system 2 carrier protein; LIV-II transport system for Ile, Leu, and Val; mutants are valine and o-methylthreonine resistant, glycylvaline sensitive
proY	MG1655	420985	1.2546	1	1.3203	0.84521	1.05236	1	Transport	Transport of small molecules: Amino acids, amines	Probable histidine or proline permease
malZ	MG1655	422517	-3.74665	0.0520676	-1.39919	0.844306	2.67773	0.115648	Enzyme	Degradation of small molecules: Carbon compounds	Maltodextrin glucosidase
acpH	MG1655	424336	1.2467	1	1.66628	0.652933	1.33655	0.834004	Enzyme	Not classified	Acyl carrier protein (ACP) phosphodiesterase; ACP hydrolyase
queA	MG1655	425010	2.24723	0.217557	2.74956	0.0353215	1.22353	0.865567	Enzyme	Queuosine biosynthesis	S-adenosylmethionine:tRNA ribosyltransferase-isomerase; queuosine biosynthesis
tgt	MG1655	426136	1.95727	0.258054	2.40792	0.0363464	1.23025	0.82184	Enzyme	tRNA modification	tRNA-guanine transglycosylase; queuosine biosynthesis; zinc metalloprotein
yajC	MG1655	427286	1.04946	1	-1.3325	0.762764	-1.39841	0.590723	Null		SecDFyajC membrane secretion complex subunit; assists the SecYE translocon to interact with SecA and export proteins
secD	MG1655	427646	-1.11599	1	1.14855	0.998229	1.28177	0.755304	Transport	Protein, peptide secretion	SecDFyajC inner membrane secretion protein complex subunit; assists the SecYEG translocon to interact with SecA and export proteins
secF	MG1655	429504	-2.4263	0.0864008	1.19634	0.952372	2.90268	0.00922148	Transport	Protein, peptide secretion	SecDFyajC inner membrane secretion protein complex subunit; assists the SecYE core translocon to interact with SecA and export proteins
yajD	MG1655	430604	-1.20006	1	-3.68163	0.00304619	-3.06787	0.0139989	Null		HNH nuclease family protein
tsx	MG1655	431128	2.45861	0.212259	-1.87579	0.380896	-4.61184	0.00194134	Transport	Transport of small molecules: Nucleosides, purines, pyrimidines	Outer membrane channel for nucleosides; receptor for phage T6 and colicin K
yajI	MG1655	432311	1.16874	1	-1.17716	1	-1.37579	0.828894	Null		Probable lipoprotein, function unknown; Cys conserved
nrdR	MG1655	433001	-6.58597	0.000109758	-1.07174	1	6.14511	5.58696e-05	Null		Nrd regulon repressor
ribD	MG1655	433454	-2.11218	0.154681	1.07121	1	2.2626	0.0479152	Enzyme	Biosynthesis of cofactors, carriers: Riboflavin	Bifunctional enzyme for second and third steps in riboflavin biosynthesis; 2,5-diamino-6-ribosylamino-4(3H)-pyrimidinone 5'-phosphate deaminase; ribosyl reductase
ribE	MG1655	434646	-1.18251	1	-1.19988	0.940793	-1.0147	1	Enzyme	Biosynthesis of cofactors, carriers: Riboflavin	Lumazine (6,7-dimethyl-8-ribityllumazine) synthase; 60-mer capsid; penultimate step in the biosynthesis of riboflavin; binds RibC homotrimer
nusB	MG1655	435136	-1.1042	1	-1.12118	1	-1.01537	1	Factor	RNA synthesis, modification, DNA transcription	Transcription termination/antitermination factor; mutant survives lambda induction
thiL	MG1655	435633	-1.73866	0.610564	1.65315	0.532306	2.87427	0.0387833	Enzyme	Biosynthesis of cofactors, carriers: Thiamine	Thiamine monophosphate kinase, involved in thiamine salvage
pgpA	MG1655	436588	-1.23453	1	1.10946	1	1.36966	0.819686	Enzyme	Macromolecule synthesis, modification: Phospholipids	Phosphatidylglycerophosphatase A, membrane bound
yajO	MG1655	437160	-2.78176	0.148473	-1.96886	0.355352	1.41288	0.722601	Null		2-carboxybenzaldehyde reductase
dxs	MG1655	438314	-1.0738	1	-1.34853	0.787416	-1.25585	0.815849	Enzyme	Central intermediary metabolism: Pool, multipurpose conversions	DXP synthase; DXP is precursor to isoprenoids, thiamine, pyridoxol
ispA	MG1655	440201	-1.1587	1	-1.16637	0.981459	-1.00662	1	Enzyme	Biosynthesis of cofactors, carriers: Menaquinone, ubiquinone	Farnesyl diphosphate synthase, isoprenoid biosynthesis
xseB	MG1655	441100	-1.04469	1	-1.33609	0.832249	-1.27893	0.812004	Enzyme	Degradation of DNA	Exonuclease VII, small subunit
thiI	MG1655	441548	1.60826	0.649812	1.90941	0.265685	1.18725	0.89477	Enzyme	tRNA modification	tRNA s(4)U8 sulfurtransferase, activated by IscS; ThiS-thiocarboxylate (ThiS-COSH) synthesis; mutant is near-UV resistant
yajL	MG1655	443050	-1.27487	0.988337	1.04276	1	1.32938	0.740888	Null		Covalent chaperone for sulfenylated thiol proteins; confers resistance to oxidative stress, chaperone activity; mutant accumulates protein aggregates
panE	MG1655	443603	1.1524	1	1.61319	0.450345	1.39984	0.618026	Phenotype	Not classified	2-dehydropantoate 2-reductase, NADPH-dependent; also known as ketopantoate reductase (KPR)
yajQ	MG1655	444682	-1.39891	0.808035	-1.71829	0.318303	-1.22831	0.825217	Null		Cell survival gene, function unknown, UPF0234 family; binds tRNA, ATP and GTP; activator of phage Phi6 L segment transcription; Phi6 host factor; low abundance protein
yajR	MG1655	445301	1.31701	0.968806	1.74361	0.408302	1.32392	0.754962	Putative transport	Not classified	Putative transporter, function unknown; no overexpression resistances found
cyoE	MG1655	446814	6.04086	0.000160276	24.4501	6.82466e-13	4.04745	0.00202672	Enzyme	Energy metabolism, carbon: Aerobic respiration	Cytochrome o oxidase protoheme IX farnesyltransferase subunit
cyoD	MG1655	447716	9.64809	6.45909e-07	32.2987	3.20004e-15	3.34768	0.00761229	Enzyme	Energy metabolism, carbon: Aerobic respiration	Cytochrome o oxidase subunit IV; cytochrome bo(3) ubiquinol oxidase subunit IV
cyoC	MG1655	448045	8.07971	1.05267e-06	29.2309	3.99304e-16	3.61781	0.00217255	Enzyme	Energy metabolism, carbon: Aerobic respiration	Cytochrome o oxidase subunit III; cytochrome bo(3) ubiquinol oxidase subunit III
cyoB	MG1655	448649	13.3831	1.92313e-09	43.6704	1.12034e-18	3.2631	0.00643932	Enzyme	Energy metabolism, carbon: Aerobic respiration	Cytochrome o oxidase subunit I, quinone-binding domain; cytochrome bo(3) ubiquinol oxidase subunit I
cyoA	MG1655	450662	31.8336	2.3894e-15	49.8834	5.77955e-20	1.567	0.46638	Enzyme	Energy metabolism, carbon: Aerobic respiration	Cytochrome o oxidase subunit II, lipoprotein; also called cytochrome bo(3) ubiquinol oxidase subunit II
ampG	MG1655	452069	1.38332	0.899424	-1.35694	0.794798	-1.87708	0.247619	Regulator	Drug/analog sensitivity	Muropeptide permease, imports GlcNAc-anhMurNAc-peptides; required for cloned Citrobacter freundii AmpR-regulated beta-lactamase induction and murein recycling
yajG	MG1655	453588	1.25834	0.984414	-2.08101	0.128919	-2.61862	0.0231255	Putative enzyme	Not classified	Probable lipoprotein, function unknown; Cys conserved
bolA	MG1655	454471	2.36892	0.29179	-2.15854	0.270155	-5.1134	0.00183504	Putative regulator	Murein sacculus, peptidoglycan	Stationary-phase morphogene, transcriptional repressor; predicted reductase; regulates mreB, dacA, dacC, and ampC transcription; shape determinant; FtsZ dependent; induced by AI-2 pheromone
tig	MG1655	455132	1.57986	0.653739	-1.20735	0.952372	-1.90744	0.203771	Factor	Cell division	Trigger factor, protein folding chaperone; also peptidyl-prolyl cis-trans isomerase; interacts with nascent polypeptide chains
clpP	MG1655	456676	-1.11921	1	-1.37987	0.663364	-1.2329	0.796314	Enzyme	Degradation of proteins, peptides, glyco	Proteolytic subunit of ClpXP and ClpAP ATP-dependent proteases; protease Ti
clpX	MG1655	457425	-1.19093	1	-1.0844	1	1.09823	0.972422	Enzyme	Degradation of proteins, peptides, glyco	ATPase subunit of ClpXP protease; ClpXP degrades ssrA-tagged proteins; molecular chaperone
lon	MG1655	458887	1.09409	1	1.74585	0.285547	1.59571	0.372272	Enzyme	Global regulatory functions	DNA-binding, ATP-dependent protease LA; lon mutants form long cells
hupB	MG1655	461450	-1.20862	1	-2.63222	0.0137499	-2.17788	0.060276	Factor	Basic proteins - synthesis, modification	Histone-like protein HU-beta, HU-1
ppiD	MG1655	461914	-1.23362	0.988337	-1.27434	0.841384	-1.03301	1	Putative factor	Not classified	Periplasmic folding chaperone, has an inactive PPIase domain
ybaV	MG1655	463936	-1.21455	1	-1.54702	0.7996	-1.27374	0.903721	Null		Putative competence-suppressing DNA-binding periplasmic protein; function unknown
fadM	MG1655	464401	1.15134	1	-1.57793	0.820072	-1.81674	0.58828	Enzyme	fatty acid degradation	Long-chain acyl-CoA thioesterase III
queC	MG1655	464851	-3.43059	0.0240972	1.01598	1	3.48542	0.00838868	Enzyme	Queuosine biosynthesis	7-cyano-7-deazaguanine (preQ0) synthase; queuosine biosynthesis
ybaE	MG1655	465611	1.14745	1	-4.1403	0.0157961	-4.75077	0.00664769	Null		Putative ABC transporter periplasmic binding protein
cof	MG1655	467411	-1.49518	0.887242	-2.79318	0.0964107	-1.86812	0.398558	Null		HMP-PP phosphatase; catalyzes hydrolysis of 4-amino-2-methyl-5-hydroxymethylpyrimidine pyrophosphate (HMP-PP); MeO-HMP-PP and CF3-HMP-PP also serve as substrates for Cof; HAD18
ybaO	MG1655	468382	1.36313	0.983128	-1.19244	1	-1.62546	0.57411	Putative regulator	Not classified	Lrp family predicted transcriptional regulator
mdlA	MG1655	468870	-1.36052	0.970584	1.00135	1	1.36235	0.763356	Null		ABC exporter permease-ATPase, function unknown
mdlB	MG1655	470635	-1.07552	1	1.00879	1	1.08498	1	Null		ABC exporter permease-ATPase, function unknown
glnK	MG1655	472597	-6.95835	0.16552	6.36636	0.0544759	44.2994	9.14044e-05	Regulator	Central intermediary metabolism: Pool, multipurpose conversions	Potent activator of NRII(GlnL/NtrB) phosphatase; trimeric; regulated through NRI/NRII two-component regulatory system; binds to membrane when inhibiting AmtB
amtB	MG1655	472965	-2.59835	0.416083	2.48972	0.309991	6.46915	0.00612911	Putative transport	Central intermediary metabolism: Pool, multipurpose conversions	Ammonia gas channel; sequesters GlnK, a negative regulator of AmtB activity, to the inner membrane; bi-directional facilitated diffusion
tesB	MG1655	474300	1.19234	1	1.16905	0.992494	-1.01993	1	Enzyme	Fatty acid and phosphatidic acid biosynthesis	Acyl-CoA thioesterase 2
ybaY	MG1655	475378	2.57887	0.328163	4.60526	0.0147329	1.78576	0.515962	Phenotype	Not classified	Novel verified lipoprotein, function unknown
ybaZ	MG1655	475981	1.13079	1	1.00081	1	-1.12988	0.992903	Null		Excision repair protein; alkyltransferase-like protein ATL; binds and enhances nucleotide excision repair of O(6)-alkylguanine; DNA-binding protein; degenerate Ada/Ogt cysteine methyltransferase paralog
ffs	MG1655	476447	-1.17405	1	-1.59809	0.781097	-1.36118	0.856392	Null		4.5S sRNA component of Signal Recognition Particle (SRP); works with the Ffh protein; involved in co-translational protein translocation into and possibly through membranes
ybaA	MG1655	476671	3.34069	0.307246	2.39222	0.444687	-1.39648	0.868475	Null		DUF1428 family protein
ylaB	MG1655	477066	1.16042	1	-1.04852	1	-1.21672	0.86494	Null		Predicted membrane-anchored cyclic-di-GMP phosphodiesterase
ylaC	MG1655	478780	4.63392	0.00268352	4.0774	0.00244613	-1.13649	0.957539	Null		DUF1449 family inner membrane protein, function unknown
maa	MG1655	479366	2.00657	0.295411	-1.24423	0.91546	-2.49663	0.0447927	Putative enzyme	Not classified	Maltose O-acetyltransferase
hha	MG1655	480089	1.90766	0.399536	1.20327	0.968044	-1.58541	0.469135	Regulator	Proteins - translation and modification	Modulates hemolysin expression, in complex with H-NS; stimulates transposition events; induced by AI-2 pheromone; promotes conjugation and conjugation-induced biofilms
tomB	MG1655	480333	4.58487	0.0132256	2.37158	0.204521	-1.93326	0.352986	Null		Attenuates Hha toxicity, possibly by blocking activation of prophage lytic genes; promotes conjugation and conjugation-induced biofilms; deceases motility in presence of a conjugative plasmid (R1drd19)
acrB	MG1655	481253	1.04948	1	-1.28887	0.823933	-1.35264	0.649842	Transport	Drug/analog sensitivity	AcrAB-TolC multidrug efflux pump; additionally dye, detergent and solvent resistance; RND-type transporter
acrA	MG1655	484425	-1.0397	1	-1.16726	0.973236	-1.12269	0.946404	Transport	Drug/analog sensitivity	AcrAB-TolC multidrug efflux pump; additionally dye, detergent, solvent resistance; membrane-fusion lipoprotein
acrR	MG1655	485760	2.33913	0.287684	1.21831	0.980019	-1.91998	0.331212	Regulator	Drug/analog sensitivity	Transcriptional repressor for acrAB
mscK	MG1655	486535	1.09942	1	1.23239	0.914763	1.12095	0.95405	Null		Mechanosensitive channel protein, intermediate (smaller, MscS-like) conductance, K+ regulated; regulation of ion balance and turgor pressure at high osmolarity; also may affect activity of mechanosensitive channel MscS
ybaM	MG1655	490109	-1.06722	1	-1.34201	0.944127	-1.25748	0.913782	Null		DUF2496 family protein
priC	MG1655	490284	1.21898	1	1.11019	1	-1.09799	1	Factor	DNA - replication, repair, restriction/modification	Primosomal protein n
ybaN	MG1655	490881	1.81668	0.707458	5.72556	0.00353413	3.15166	0.0778014	Orf	Not classified	DUF454 family inner membrane protein
apt	MG1655	491411	1.37684	0.93492	1.38853	0.789702	1.00849	1	Enzyme	Salvage of nucleosides and nucleotides	Adenine phosphoribosyltransferase; adenine salvage, AMP from PRPP + Ade
dnaX	MG1655	492091	1.21536	1	1.12085	1	-1.08432	0.998537	Enzyme	DNA - replication, repair, restriction/modification	DNA polymerase III holoenzyme, tau and gamma ATPase subunits; gamma chain (aa 1-431) is main subunit of the clamp loader complex
ybaB	MG1655	494075	1.00696	1	-1.59806	0.459409	-1.60918	0.39713	Factor	DNA - replication, repair, restriction/modification	DNA-binding protein, probable nucleoid-associated protein; cloned membrane protein overexpression enhancer; homodimer
recR	MG1655	494404	1.19621	1	-1.35895	0.757127	-1.62559	0.386945	Putative enzyme	DNA - replication, repair, restriction/modification	Recombination and DNA repair
htpG	MG1655	495119	1.88682	0.399536	1.9826	0.216026	1.05076	1	Factor	Chaperones	Protein refolding molecular co-chaperone Hsp90, Hsp70-dependent; heat-shock protein; ATPase; dimeric
adk	MG1655	497174	-1.04507	1	-1.27776	0.848017	-1.22266	0.837149	Enzyme	Purine ribonucleotide biosynthesis	Adenylate kinase; weak nucleoside diphosphate kinase activity; pleiotropic effects on glycerol-3-phosphate acyltransferase activity; monomeric
hemH	MG1655	498054	1.47236	0.774801	-1.48921	0.623817	-2.19266	0.101468	Enzyme	Biosynthesis of cofactors, carriers: Heme, porphyrin	Ferrochelatase
aes	MG1655	499013	-1.21691	1	-5.29721	0.00521353	-4.35301	0.0161697	Orf	Not classified	Short acyl chain and triacetyl glycerol esterase; affects maltose gene expression
gsk	MG1655	500124	1.81005	0.505336	1.21369	0.964175	-1.49137	0.581968	Enzyme	Salvage of nucleosides and nucleotides	Inosine-guanosine kinase
ybaL	MG1655	501561	1.26889	0.988337	-1.8916	0.280373	-2.40023	0.0697737	Putative transport	Not classified	Potassium transporter homolog, function unknown
fsr	MG1655	503475	-1.8092	0.638944	-1.36764	0.866617	1.32286	0.825232	Putative transport	Not classified	Probable fosmidomycin exporter, membrane protein; overexpression confers fosmidomycin resistance
ushA	MG1655	504913	-1.79092	0.449154	-1.73355	0.358091	1.03309	1	Enzyme	Central intermediary metabolism: Sugar-nucleotide biosynthesis, conversions	UDP-glucose hydrolase, 5'-nucleotidase, CDP-alcohol hydrolase; also has dinucleoside-polyphosphate hydrolase activity; periplasmic and exported enzyme; monomeric
ybaK	MG1655	506602	-1.54005	0.75184	1.62171	0.529929	2.49751	0.0675023	Null		Cys-tRNA(Pro)/Cys-tRNA(Cys) deacylase, tRNA editing
chiX	MG1655	507203	3.87455	1	1	1	-3.87455	1	Null		sRNA regulator of OM chitoporin ChiP(YbfM); also an antisense regulator for CitA(DpiB)
ybaP	MG1655	507285	-1.41173	0.899147	1.57994	0.579296	2.23045	0.130661	Null		TraB family protein
ybaQ	MG1655	508217	1.34317	0.979975	2.24378	0.212666	1.67051	0.491902	Null		Predicted transcriptional regulator, function unknown
copA	MG1655	508874	-1.39326	0.886949	1.34807	0.803634	1.87821	0.245261	Putative enzyme	Not classified	Copper-, silver-translocating P-type ATPase efflux pump; involved in copper resistance; copper- and silver-inducible; regulated by copper-responsive CueR activator
glsA	MG1655	511640	-1.88649	0.853246	2.28304	0.540535	4.30693	0.10783	Enzyme	l-glutamine catabolism	Glutaminase 1, GlsA1
ybaT	MG1655	512575	-2.19474	0.54041	2.19716	0.385962	4.82219	0.0162378	Putative transport	Not classified	Predicted amino acid transporter
cueR	MG1655	513992	-1.85605	0.593282	2.01297	0.339492	3.73616	0.015666	Putative transport	Not classified	Activator of copper-responsive regulon genes cueO and copA; MerR homolog
ybbJ	MG1655	514400	1.64671	0.817723	-2.03073	0.437966	-3.34403	0.0656027	Null		Inner membrane protein; stimulates the ftsH htpX mutant suppressor activity of QmcA
qmcA	MG1655	514855	1.66959	0.672448	-1.9806	0.307895	-3.30679	0.0185891	Putative enzyme	Not classified	Multicopy suppressor of ftsH htpX double mutant; membrane-anchored predicted protease with C-terminal cytoplasmic PHB domain
fetA	MG1655	515918	-1.79365	0.659795	-1.1761	1	1.52509	0.651535	Transport	Transport of small molecules: Cations	Iron export ABC transporter ATPase; peroxide resistance protein
fetB	MG1655	516582	-3.186	0.1391	-1.07254	1	2.97051	0.0915633	Transport	Transport of small molecules: Cations	Iron export ABC transporter permease; peroxide resistance protein
ybbN	MG1655	517424	1.13785	1	1.36076	0.735065	1.1959	0.865902	Putative enzyme	Not classified	DnaK co-chaperone, thioredoxin-like protein; probable DNA replicase folding chaperone; has SXXC not CXXC motif
ybbO	MG1655	518339	1.12933	1	-1.11202	1	-1.25584	0.829563	Putative enzyme	Not classified	COG1028 oxidoreductase family protein
tesA	MG1655	519138	1.23459	1	-1.24296	0.964175	-1.53454	0.605229	Enzyme	Fatty acid and phosphatidic acid biosynthesis	Multifunctional acyl-CoA thioesterase 1; protease I; lysophospholipase L1; monomeric
ybbA	MG1655	519732	-1.89298	0.721184	1.02703	1	1.94415	0.48449	Putative transport	Not classified	Putative ABC transporter ATPase
ybbP	MG1655	520415	-2.21888	0.386004	-1.22041	0.985077	1.81815	0.428053	Putative enzyme	Not classified	Putative ABC transporter permease
rhsD	MG1655	523260	-1.61042	0.755192	-1.09383	1	1.47228	0.657586	Null		Rhs protein with DUF4329 family putative toxin domain; putative neighboring cell growth inhibitor
ybbC	MG1655	527580	-1.47509	0.988337	-2.83113	0.267365	-1.91929	0.560485	Null		Putative NTF2 fold immunity protein for RhsD toxin
rhsH	MG1655	527951	-2.17821	0.798122	-1.39283	0.980019	1.56388	0.86494
ybbD	MG1655	528639	-1.34756	1	-3.76866	0.232655	-2.79665	0.393936
ylbI	MG1655	529499	1	1	1	1	1	1
ylbG	MG1655	529594	-1.49709	0.943348	-1.01813	1	1.47044	0.75192
mnmH	MG1655	530131	-2.64083	0.258054	1.10854	1	2.92747	0.0889568	Enzyme	tRNA modification	tRNA 2-selenouridine synthase, selenophosphate-dependent; tRNA U34 geranylation enzyme; replaces a sulfur atom in 2-thiouridine in tRNA with selenium; required for 5-methylaminomethyl-2-selenouridine synthesis
allS	MG1655	531294	-1.09465	1	-2.10225	0.512	-1.92048	0.539067	Regulator	Purine nitrogen catabolism	Transcriptional activator for the allD operon
allA	MG1655	532450	-1.49045	0.96527	-4.0795	0.0564568	-2.7371	0.215491	Enzyme	Purine nitrogen catabolism	Ureidoglycolate lyase, releasing urea
allR	MG1655	533010	-1.18173	1	-1.15032	1	1.0273	1	Regulator	Purine nitrogen catabolism	Repressor for all (allantoin) and gcl (glyoxylate) operons; glyoxylate-inducible
gcl	MG1655	533915	-1.10159	1	1.19991	1	1.32182	0.88002	Enzyme	Central intermediary metabolism: Pool, multipurpose conversions	Glyoxylate carboligase, glyoxylate-inducible
hyi	MG1655	535709	-1.22372	1	1.24046	1	1.51797	0.868016	Phenotype	Not classified	Hydroxypyruvate isomerase, glyoxylate-inducible; product is tartronate semialdehyde
glxR	MG1655	536585	1.54586	0.959683	-1.16818	1	-1.80584	0.599101	Putative enzyme	Not classified	Tartronate semialdehyde reductase, glyoxylate-inducible, NADH-dependent
ybbW	MG1655	537632	1.41204	1	-1.72535	0.895047	-2.43626	0.525551	Putative transport	Transport of small molecules: Carbohydrates, organic acids, alcohols	Putative allantoin permease, glyoxylate-inducible or allantoin-inducible (anaerobic)
allB	MG1655	539146	1.35266	1	-2.67846	0.330289	-3.62305	0.119182	Enzyme	Purine nitrogen catabolism	Allantoinase: allantoin for anaerobic nitrogen; tetrameric
ybbY	MG1655	540564	-1.84287	0.836697	1.06566	1	1.96387	0.556336	Putative transport	Not classified	Putative xanthine/uracil permease, function unknown; glyoxylate-inducible
glxK	MG1655	541887	-3.79409	0.244408	-1.06378	1	3.56662	0.146615	Null		Glycerate 3-kinase, glyoxylate-inducible; GKII; produces 3-phospho-glycerate
allE	MG1655	543260	-1.89744	0.626226	-3.78705	0.0297568	-1.99587	0.372429	Enzyme	Purine nitrogen catabolism	S-ureidoglycine aminohydrolase: allantoin for anaerobic nitrogen; allantoin- and glyoxylate-inducible anaerobically
allC	MG1655	544056	-1.68664	0.851688	-2.80927	0.222084	-1.66561	0.650786	Enzyme	Purine nitrogen catabolism	Allantoate amidohydrolase: allantoin for anaerobic nitrogen
allD	MG1655	545313	-2.24948	0.701559	-7.23761	0.0319665	-3.21747	0.301914	Enzyme	Purine nitrogen catabolism	Ureidoglycolate dehydrogenase: allantoin for anaerobic nitrogen
fdrA	MG1655	546679	1.01727	1	1.37319	0.970621	1.34988	0.906555	Transport	Protein, peptide secretion	Multicopy suppressor of dominant negative ftsH mutations
ylbE	MG1655	548356	-1.7522	0.899424	1.3581	0.970621	2.37965	0.398705	Null		NO-induced DUF1116 family protein, function unknown
ylbF	MG1655	549626	-1.48069	1	1.12399	1	1.66428	0.735547	Putative enzyme	Purine nitrogen catabolism	Predicted oxamate carbamoyltransferase, anaerobic allantoin introgen catabolism; DUF2877 family protein
ybcF	MG1655	550438	-1.77747	0.924679	1.07816	1	1.91639	0.636679	Putative enzyme	Purine nitrogen catabolism	Putative carbonate kinase for anaerobic allantoin nitrogen catabolism
purK	MG1655	551526	-1.02055	1	13.5265	3.26319e-10	13.8045	4.0621e-10	Enzyme	Purine ribonucleotide biosynthesis	N5-carboxyaminoimidazole ribonucleotide (N-CAIR) synthase; purine synthesis
purE	MG1655	552590	1.71381	0.57984	14.1473	3.59702e-10	8.25488	6.72359e-07	Enzyme	Purine ribonucleotide biosynthesis	N5-carboxyaminoimidazole ribonucleotide (N-CAIR) mutase; purine synthesis
lpxH	MG1655	553217	1.39037	0.90224	-1.0157	1	-1.4122	0.65392	Null		Lipid A synthesis, UDP-2,3-diacylglucosamine pyrophosphohydrolase
ppiB	MG1655	553942	1.01322	1	-1.34185	0.732112	-1.3596	0.618586	Enzyme	Proteins - translation and modification	Periplasmic peptidylprolyl-cis-trans-isomerase B, rotamase
cysS	MG1655	554610	1.31608	0.936277	1.07069	1	-1.22919	0.834594	Enzyme	Aminoacyl tRNA synthetases, tRNA modification	Cysteine--tRNA ligase; binds Zn(II)
ybcI	MG1655	556031	1.13646	1	1.5793	0.839914	1.38967	0.86494	Null		DUF457 family inner membrane protein
ybcJ	MG1655	556660	-1.8732	0.641669	1.21267	1	2.27158	0.245261	Null		Ribosome-associated protein, function unknown; predicted RNA binding protein
folD	MG1655	556874	-2.29364	0.117484	1.43925	0.639233	3.30112	0.00256402	Enzyme	Biosynthesis of cofactors, carriers: Folic acid	Methenyltetrahydrofolate dehydrogenase/cyclohydrolase
sfmA	MG1655	558211	1.46737	1	1.0565	1	-1.38889	0.957539	Putative structural component	Surface structures	FimA homolog
sfmC	MG1655	558973	6.81203	1	5.90914	0.951749	-1.1528	1	Putative factor	Surface structures	Predicted periplasmic pilus chaperone
sfmD	MG1655	559696	-1.16351	1	1.07827	1	1.25458	0.94158	Membrane	Outer membrane constituents	Predicted outer membrane fimbrial subunit export usher protein
sfmH	MG1655	562335	-1.29239	1	-2.02004	0.878412	-1.56303	0.937269	Putative structural component	Surface structures	FimA homolog
sfmF	MG1655	563329	1.08709	1	1.69672	0.947192	1.56079	0.902033	Putative structural component	Surface structures	FimA homolog
sfmZ	MG1655	563847	2.42658	0.656426	-1.008	1	-2.446	0.419628	Putative regulator	Surface structures	Orphan two-component system response regulator protein; predicted DNA-binding transcriptional regulator; putative sfm operon positive regulator
argU	MG1655	564722	1	1	1	1	1	1	Null		Arginine tRNA(UCU) 4
intD	MG1655	564814	-1.29874	1	1.00568	1	1.30612	1	IS, phage, Tn	Phage or Prophage Related	Integrase gene within defective prophage DLP12
xisD	MG1655	565857	1.43747	1	1.16437	1	-1.23454	1
exoD	MG1655	566097	1.07081	1	1.18373	1	1.10546	1
peaD	MG1655	566375	-1.61678	1	-1.07136	1	1.5091	0.961053
renD	MG1655	566683	-1.06697	1	1.11411	1	1.18873	0.921579
insE1_3	MG1655	566841	1.23687	1	-1.67982	0.876186	-2.07773	0.601175
insF1_3	MG1655	567137	-1.03983	1	-1.31171	1	-1.26147	1
emrE	MG1655	568314	1.91568	1	-1.78466	0.976998	-3.41883	0.615921	Transport	Drug/analog sensitivity: Phage or Prophage Related	Multidrug resistance pump, DLP12 prophage; methylviologen sensitivity
ybcK	MG1655	568901	2.95627	1	-1.40355	1	-4.14926	0.771111	Phage or Prophage Related		Putative phage recombinase/integrase, DLP12 prophage
ybcL	MG1655	570892	1.70799	1	-1.98075	0.96299	-3.38311	0.659421	Phage or Prophage Related		Inactive polymorphonuclear leukocyte migration suppressor; Raf kinase inhibitor RKIP homolog; UPF0098 family; periplasmic; DLP12 prophage
ybcM	MG1655	571453	1.80161	1	-1.55432	1	-2.80028	0.72753	Phage or Prophage Related		Putative transcriptional activator, lethality reduction protein; DLP12 prophage; AraC family
ylcH	MG1655	572367	1	1	3.6446	1	3.6446	1	Phage or Prophage Related		Uncharacterized protein, DLP12 prophage
ybcN	MG1655	572465	-1.9168	1	-1.08025	1	1.7744	0.965573	Phage or Prophage Related		SSB and ssDNA binding protein, DLP12 prophage; putative recombination protein
ninE	MG1655	572920	-1.28302	1	-1.5105	1	-1.1773	1	Phage or Prophage Related		Homolog of phage lamdba nin, DLP12 prophage
ybcO	MG1655	573083	-1.72611	1	-2.56412	0.839982	-1.48549	1	Phage or Prophage Related		DUF1364 family protein, DLP12 prophage
rusA	MG1655	573370	-1.37833	1	-1.2471	1	1.10523	1	Enzyme	Degradation of DNA: Phage or Prophage Related	Endonuclease, Holliday structure resolvase, DLP12 prophage
ylcG	MG1655	573729	12.4247	0.733638	16.1964	0.374195	1.30356	1	Phage or Prophage Related		Expressed protein, function unknown, DLP12 prophage
quuD	MG1655	573955	-2.40668	0.813035	-2.24543	0.675298	1.07181	1	Phage or Prophage Related		Q-like transcriptional regulator, DLP12 prophage; up-regulator of essD; QDLP12; capable of substituting for lambda Q protein
nmpC	MG1655	574528	1.76117	0.629887	-61.7041	0	-108.671	0
insH1_2	MG1655	574736	1	1	1	1	1	1
essD	MG1655	577397	2.78933	0.600386	-3.0024	0.474372	-8.37468	0.0315353	Phage or Prophage Related		Prophage DLP12 S holin lysis protein
rrrD	MG1655	577612	2.28671	0.619331	-1.59531	0.847894	-3.64801	0.125146	Phage or Prophage Related		Phage lambda lysozyme R protein homolog, DLP12 prophage
rzpD	MG1655	578106	6.10468	0.385676	2.18047	0.947635	-2.79971	0.574577	Phage or Prophage Related		Rz homolog, DLP12 prophage
rzoD	MG1655	578326	-3.60661	1	-3.60661	1	1	1	Phage or Prophage Related		Probable Rz1-like lipoprotein, DLP12 prophage
borD	MG1655	578599	5.98267	0.678252	-1.73918	1	-10.405	0.30091	Phage or Prophage Related		Lipoprotein in DLP12 prophage; possibly involved in bacterial virulence
ybcV	MG1655	579183	-1.63176	1	-6.32206	0.95873	-3.87439	1	Phage or Prophage Related		DUF1398 family protein, DLP12 prophage
ybcW	MG1655	579879	3.83719	1	1	1	-3.83719	1	Phage or Prophage Related		Function unknown, DLP12 prophage
ylcI	MG1655	580250	-2.16079	1	-2.70975	0.890006	-1.25406	1	Phage or Prophage Related		DUF3950 family protein, DLP12 prophage
nohD	MG1655	580833	1.26979	1	1.40872	1	1.10941	1	Phage or Prophage Related		Phage lambda Nu1 homolog, DLP12 prophage, terminase family; small subunit, putative DNA packaging protein
aaaD	MG1655	581353	-2.07496	0.935363	1.46252	1	3.03468	0.47262
tfaD	MG1655	581659	-1.79736	1	-1.05559	1	1.70271	0.868475
ybcY	MG1655	582151	1.75256	1	-3.87896	0.646222	-6.79812	0.354462
tfaX	MG1655	582952	1.36525	1	-4.58646	0.670498	-6.26167	0.442361
appY	MG1655	583680	1	1	1	1	1	1	Regulator	Central intermediary metabolism: Pool, multipurpose conversions: Phage or Prophage Related	Global transcription regulator, AraC family, DLP12 prophage
ompT	MG1655	584679	1.1677	1	1.24558	1	1.06669	1	Enzyme	Outer membrane constituents: Phage or Prophage Related	Outer membrane protease VII, DLP12 prophage; OM protein a (3b); omptin
pauD	MG1655	586056	1	1	1	1	1	1
envY	MG1655	586146	1.10036	1	-1.14054	1	-1.255	0.946639	Structural component	Outer membrane constituents	Thermoregulatory activator of porin expression, AraC family
ybcH	MG1655	587090	1.42411	0.96527	1.00178	1	-1.42158	0.76162	Null		PRK09936 family protein, function unknown
nfrA	MG1655	587981	1.67342	0.628941	1.19154	0.981459	-1.40442	0.671561	Membrane	Phage-related functions and prophages	Bacteriophage N4 adsorption protein A, outer membrane protein; TPR repeat protein
nfrB	MG1655	590940	2.2086	0.449154	1.06031	1	-2.08298	0.323449	Membrane	Phage-related functions and prophages	Phage N4 susceptibility; membrane protein
cusS	MG1655	593327	1.3718	0.968806	1.19428	1	-1.14864	0.961261	Putative regulator	Not classified	Copper ion sensor regulating cusCFBA expression; may also sense silver
cusR	MG1655	594759	1.52125	0.930997	1.55633	0.766436	1.02306	1	Putative regulator	Not classified	Response regulator of the cusCFBA-cusRS divergent operons; cusS sensor and cusR mediate copper induction
cusC	MG1655	595599	1.29879	1	-1.52998	0.922428	-1.98711	0.618026	Putative transport	Drug/analog sensitivity	Silver and copper efflux, OMF lipoprotein component; outer membrane factor (OMF) of a tripartate efflux pump; confers copper and silver resistance; required for invasion of brain microvascular endothelial cells in strain K1
cusF	MG1655	597130	1.37245	1	-1.52824	0.935989	-2.09743	0.545673	Null		Silver- and cuprous copper-binding protein, periplasmic; efflux metallochaperone; confers copper and silver resistance; CusF binds both Cu(I) and Ag(I) with high affinity, but does not bind Cu(II)
cusB	MG1655	597478	1.27406	1	-1.14595	1	-1.46002	0.81496	Putative transport	Drug/analog sensitivity	Silver and copper efflux, membrane fusion protein; confers copper and silver resistance
cusA	MG1655	598713	-1.46717	0.965801	1.38244	0.91295	2.02827	0.412419	Putative transport	Not classified	Silver and copper efflux, membrane transporter; overexpression confers low level fosfomycin resistance; confers copper and silver resistance
pheP	MG1655	601958	2.28616	0.253235	1.38446	0.804711	-1.65131	0.470574	Transport	Transport of small molecules: Amino acids, amines	Phenylalanine-specific permease
ybdG	MG1655	603415	-1.55426	0.70131	-1.90468	0.265685	-1.22546	0.861341	Transport	Transport of small molecules: Other	Mechanosensitive channel protein, MscM-like; heptameric
nfsB	MG1655	604770	-1.18377	1	-1.42019	0.636526	-1.19972	0.853622	Enzyme	Drug/analog sensitivity	Nitroreductase B, oxygen-insensitive, NAD(P)H, FMN-dependent; minor; reduces a variety of nitroaromatics, e.g. dihydropteridine, nitrofurantoin, nitrofurazone, quinones; monomeric or homodimeric
ybdF	MG1655	605517	-1.14054	1	-1.49358	0.820072	-1.30954	0.873625	Null		DUF419 family protein
ybdJ	MG1655	605950	2.63247	0.411172	2.10382	0.483835	-1.25128	0.922016	Null		DUF1158 family putative inner membrane protein; function unknown
ybdK	MG1655	606264	-1.50361	0.932167	-1.31252	0.94462	1.14559	0.980848	Null		Weak gamma-glutamyl:cysteine ligase activity
sokE	MG1655	607733	1	1	1	1	1	1	Null		Antisense sRNA at remnant mokE/hokE locus
hokE	MG1655	607835	1.91979	0.985395	-1.36669	1	-2.62376	0.606612	Component of addiction module (incomplete)		Putative small toxic membrane polypeptide; homologous to plasmid-encoded plasmid stabilization toxins regulated by antisense RNA; regulatory antisense sRNA antitoxin is SokE
insL1_2	MG1655	608064	1.87612	1	1.66897	1	-1.12412	1
entD	MG1655	609458	1.90718	0.865114	43.1917	7.0339e-07	22.6469	2.74486e-05	Enzyme	Biosynthesis of cofactors, carriers: Enterochelin	Enterochelin synthase, component D; EntB(ArCP)/EntF-CoA phosphopantetheinyltransferase; facilitates secretion of enterobactin peptide; enterobactin biosynthesis
fepA	MG1655	610253	1.99526	0.399294	110.563	2.27842e-23	55.413	1.62404e-18	Membrane	Transport of small molecules: Cations	Ferrienterobactin outer membrane receptor
fes	MG1655	612736	6.10557	0.00220862	170.35	6.25429e-21	27.9007	1.73914e-11	Enzyme	Transport of small molecules: Cations	Enterochelin esterase
ybdZ	MG1655	613941	9.01815	0.158217	371.328	3.70289e-10	41.1756	4.00377e-06	Enzyme	Biosynthesis of cofactors, carriers: Enterochelin	Stimulator of EntF adenylation activity, MbtH-like; enterochelin synthesis
entF	MG1655	614156	3.12268	0.0374474	140.9	6.53067e-25	45.1216	3.92551e-17	Enzyme	Biosynthesis of cofactors, carriers: Enterochelin	Enterochelin synthase, component F; multifunctional: holo-EntF(PCP), primed by EntD; seryl-AMP, seryl-S-EntF synthase; DHB-Ser-S-EntF intermediate formation; enterobactin biosynthesis
fepE	MG1655	618253	2.00726	0.857704	5.30212	0.0965132	2.64147	0.410227	Transport	Transport of small molecules: Cations	Ferrienterobactin transport, membrane protein; regulator of length of O-antigen component of lipopolysaccharide chains
fepC	MG1655	619383	2.02157	0.663641	31.8835	4.68798e-08	15.7716	9.9139e-06	Transport	Transport of small molecules: Cations	Ferrienterobactin ABC transporter ATPase
fepG	MG1655	620195	3.71373	0.168438	28.4225	4.23218e-07	7.65334	0.00210893	Transport	Transport of small molecules: Cations	Ferrienterobactin ABC transporter permease
fepD	MG1655	621184	6.36946	0.0104419	38.8219	2.30305e-09	6.09501	0.00258316	Transport	Transport of small molecules: Cations	Ferrienterobactin ABC transporter permease
entS	MG1655	622299	9.14077	0.00498799	126.602	1.60767e-11	13.8502	6.5734e-05	Putative transport	Not classified	Enterobactin exporter, iron-regulated
fepB	MG1655	623553	3.27571	0.0581726	26.6002	1.31457e-11	8.12044	9.9139e-06	Transport	Transport of small molecules: Cations	Ferrienterobactin ABC transporter periplasmic binding protein
entC	MG1655	624884	14.7607	8.62606e-06	568.218	5.44871e-24	38.4953	1.33553e-11	Enzyme	Biosynthesis of cofactors, carriers: Enterochelin	Isochorismate synthase; enterobactin biosynthesis
entE	MG1655	626069	6.90164	0.00275252	505.572	2.01517e-23	73.2539	1.85506e-14	Enzyme	Biosynthesis of cofactors, carriers: Enterochelin	Enterochelin synthase, component E; 2,3-dihydroxybenzoate (DHB)-AMP ligase; holo-EntB(ArCP)-S-DHB formation; enterobactin biosynthesis
entB	MG1655	627693	1.3886	0.954666	121.306	1.64808e-22	87.3586	4.01502e-20	Enzyme	Biosynthesis of cofactors, carriers: Enterochelin	Isochorismatase, aryl carrier protein (ArCP); also called 2,3-dihydro-2,3-dihydroxybenzoate synthase; enterobactin biosynthesis
entA	MG1655	628550	1.06003	1	73.3152	1.37395e-20	69.1632	8.35951e-20	Enzyme	Biosynthesis of cofactors, carriers: Enterochelin	2,3-Dihydro-2,3-dihydroxybenzoate dehydrogenase; enterobactin biosynthesis
entH	MG1655	629299	-2.6337	0.405547	41.4189	2.19084e-11	109.085	7.10216e-15	Null		Enterobactin synthesis proofreading thioesterase
cstA	MG1655	629893	2.70487	0.237986	3.08876	0.07696	1.14192	0.977104	Putative transport	Not classified	Predicted APC superfamily peptide transporter; carbon starvation protein involved in peptide utilization
ybdD	MG1655	632181	1.66701	0.936277	1.25291	1	-1.33051	0.904887	Null		DUF466 family protein
ybdH	MG1655	632388	-1.11884	1	1.57412	0.790277	1.76119	0.58828	Putative enzyme	Not classified	Required for swarming phenotype, function unknown; alcohol dehydrogenase homolog
ybdL	MG1655	633585	1.35725	1	1.44026	0.854125	1.06116	1	Putative enzyme	Not classified	Methionine aminotransferase, PLP-dependent
ybdM	MG1655	634746	1.0245	1	-1.05727	1	-1.08318	1	Null		Spo0J family protein, ParB-like nuclease domain
ybdN	MG1655	635348	1.30235	1	1.23806	1	-1.05193	1	Null		PAPS reductase-like domain protein, function unknown
ybdO	MG1655	636715	1.5661	0.979975	-1.14613	1	-1.79495	0.645409	Putative regulator	Not classified	Required for swarming phenotype, function unknown; probable LysR-family transcriptional regulator
dsbG	MG1655	637826	-1.21519	1	-1.19647	0.980019	1.01564	1	Enzyme	Central intermediary metabolism: Pool, multipurpose conversions	Thiol:disulfide interchange protein, periplasmic; molecular chaperone; multicopy resistance to DTT; mutants accumulate reduced proteins
ahpC	MG1655	638944	1.18983	1	1.92005	0.160959	1.61372	0.341013	Enzyme	Detoxification	Alkyl hydroperoxide reductase, subunit C; reduced by the AhpF subunit
ahpF	MG1655	639752	1.03179	1	2.08505	0.131856	2.02082	0.1329	Enzyme	Detoxification	Alkyl hydroperoxide reductase, subunit F; NAD(P)H:peroxiredoxin oxidoreductase, reduces AhpC; contains one FAD/monomer
uspG	MG1655	641438	1.02411	1	-4.94699	0.00264308	-5.06626	0.00234503	Null		Stress protein, induced in stationary phase; native GroEL substrate; heat shock; mutant sensitive to CCCP; dimeric
ybdR	MG1655	642087	-1.16455	1	1.80625	0.598692	2.10347	0.369176	Putative enzyme	Not classified	Putative zinc-type alcohol dehydrogenase
rnk	MG1655	643556	1.36643	0.899147	-4.40025	0.000260804	-6.01265	8.35606e-06	Regulator	Central intermediary metabolism: Nucleotide interconversions	Regulator of nucleoside diphosphate kinase; suppresses Pseudomonas algR2
rna	MG1655	644196	1.051	1	-1.21366	0.931618	-1.27557	0.766494	Enzyme	Degradation of RNA	RNase I, periplasmic; endoribonuclease; RNase A; RNase M; RNase T2
citT	MG1655	645116	-1.90704	0.718227	-15.2052	3.53265e-05	-7.97321	0.00213641	Putative membrane	Not classified	Citrate/succinate antiporter; citrate carrier
citG	MG1655	646630	-2.43749	0.630769	-40.5604	2.30696e-05	-16.6402	0.00174752	Null		2-(5''-triphosphoribosyl)-3'-dephosphocoenzyme-A synthase
citX	MG1655	647483	-1.9556	0.794279	-32.0774	1.82731e-05	-16.4029	0.000645918	Null		Apo-citrate lyase phosphoribosyl-dephospho-CoA transferase
citF	MG1655	648038	-2.63756	0.45768	-37.2987	8.51147e-07	-14.1414	0.000301952	Enzyme	Central intermediary metabolism: Pool, multipurpose conversions	Citrate lyase alpha chain
citE	MG1655	649581	-2.84637	0.409718	-41.1572	8.07342e-07	-14.4595	0.000399568	Enzyme	Central intermediary metabolism: Pool, multipurpose conversions	Citrate lyase beta chain
citD	MG1655	650486	-3.07535	0.482389	-48.6383	2.61444e-05	-15.8155	0.00349783	Enzyme	Central intermediary metabolism: Pool, multipurpose conversions	Citrate lyase acyl carrier protein
citC	MG1655	650797	-4.84185	0.1996	-101.555	1.04475e-06	-20.9744	0.00133998	Enzyme	Central intermediary metabolism: Pool, multipurpose conversions	Citrate lyase ligase; [citrate [pro-3S]-lyase] ligase
citA	MG1655	652234	-2.43714	0.280228	-2.94106	0.0723456	-1.20677	0.918168	Regulator	Degradation of small molecules: Carbon compounds	Sensor histidine kinase for the citCDEFXGT operon; citrate-binding; two-component system, with CitB; citrate-independent beta-lactam-induction
citB	MG1655	653861	-1.93288	0.553888	-3.51764	0.0276911	-1.8199	0.429445	Regulator	Degradation of small molecules: Carbon compounds	Response regulator for the citCDEFXGT operon; two-component system, with CitA; citrate-independent beta-lactam-induction
dcuC	MG1655	654582	-2.5822	0.144433	-49.6326	7.36416e-16	-19.2211	2.9935e-10	Transport	Transport of small molecules: Carbohydrates, organic acids, alcohols	C4-dicarboxylate carrier, anaerobic; W3110 has an IS5 insertion
pagP	MG1655	656556	-1.66373	0.798122	-1.5326	0.76817	1.08556	1	Enzyme	Surface polysaccharides & antigens	Phospholipid:lipid A palmitoyltransferase; confers resistance to cationic antimicrobial peptides; multicopy suppressor of camphor-induced or mukB mutant chromosome condensation
cspE	MG1655	657291	1.07545	1	-3.8162	0.000593527	-4.10412	0.000297897	Phenotype	Not classified	Transcription antitermination protein; constitutively-expressed cold shock family protein; negative regulator of cspA transcription; binds and melts RNA; binds ssDNA; dimeric
flc	MG1655	657554	-1.39088	0.974188	2.13562	0.313918	2.9704	0.0717456	Null		Fluoride efflux channel, dual topology membrane protein; Fluc protein
ybeM	MG1655	658030	-1.27607	1	-1.00228	1	1.27317	0.878055
tatE	MG1655	658946	-1.70222	0.508905	-1.23092	0.91546	1.38288	0.637379	Null		Protein translocase, Sec-independent; mediates export of folded and ligand-bound proteins
lipA	MG1655	659250	-1.16668	1	2.70862	0.0149169	3.16009	0.00344778	Putative enzyme	Biosynthesis of cofactors, carriers: Lipoate	Lipoyl synthase, iron-sulfur protein; SAM-dependent chemistry
ybeF	MG1655	660424	2.0622	0.679638	-1.62889	0.802791	-3.35911	0.132134	Putative regulator	Not classified	Putative LysR-family transcriptional regulator, function unknown LysR-family transcriptional regulator, function unknown
lipB	MG1655	661636	-2.34573	0.1996	1.7212	0.440239	4.03748	0.00240633	Enzyme	Biosynthesis of cofactors, carriers: Lipoate	Octanoyltransferase; octanoyl-[ACP]:protein N-octanoyltransferase
ybeD	MG1655	662378	1.37105	0.878678	1.73797	0.334612	1.26762	0.784291	Null		UPF0250 family protein; required for swarming and phage lambda growth
dacA	MG1655	662751	1.29314	0.938378	1.34675	0.739384	1.04146	1	Enzyme	Murein sacculus, peptidoglycan	D-alanine D-alanine carboxypeptidase PBP5, cell morphology; penicillin-binding protein 5; beta-lactamase activity
rlpA	MG1655	664101	-1.35909	0.874061	1.26307	0.863099	1.71662	0.281789	Membrane	Macromolecule synthesis, modification: Lipoprotein	Septal ring protein, suppressor of prc, minor lipoprotein
mrdB	MG1655	665200	1.00671	1	1.43415	0.713459	1.4246	0.637312	Phenotype	Cell division	Affects cell shape, mecillinam sensitivity; recruits cognate transpetidase MrdA; SEDS protein
mrdA	MG1655	666315	1.94756	0.378559	1.50761	0.625623	-1.29183	0.782332	Enzyme	Cell division	Penicillin-binding protein PBP2; transpeptidase recruited by cognate SEDS protein MrdB; mecillinam resistance
rlmH	MG1655	668247	1.82138	0.449154	1.69796	0.412335	-1.07269	1	Enzyme	rRNA modification	23S rRNA m(3)Psi1915 pseudouridine methyltransferase; SAM-dependent
rsfS	MG1655	668718	1.64908	0.611928	1.47399	0.648129	-1.11879	0.965573	Factor	Ribosomes - maturation and modification	Ribosomal silencing factor
cobC	MG1655	669295	-1.08919	1	1.61183	0.640501	1.75559	0.455935	Putative regulator	Biosynthesis of cofactors, carriers: Cobalamin	Probable alpha-ribazole-5'-phosphate phosphatase; potential partial cobalamin biosynthesis pathway
nadD	MG1655	669930	-1.54138	0.750014	1.69927	0.449013	2.61922	0.0502551	Null		Nicotinate mononucleotide adenylyltransferase, NAD(P) biosynthesis
holA	MG1655	670573	-1.30706	0.948756	1.26144	0.880541	1.64879	0.365691	Enzyme	DNA - replication, repair, restriction/modification	DNA polymerase III, delta subunit; part of the DnaX clamp loader complex; acts as a wrench to open the sliding clamp
lptE	MG1655	671604	-1.9158	0.289569	1.35349	0.7412	2.59301	0.0194574	Membrane	Macromolecule synthesis, modification: Lipoprotein	LPS assembly OM complex LptDE, LPS-binding lipoprotein component
leuS	MG1655	672200	-1.4934	0.680987	1.48019	0.562014	2.21052	0.0590202	Enzyme	Aminoacyl tRNA synthetases, tRNA modification	Leucine--tRNA ligase
ybeL	MG1655	675017	-1.84625	0.631386	-2.35555	0.231213	-1.27586	0.868444	Phenotype	Not classified	DUF1451 family protein
ybeQ	MG1655	675569	-1.56069	0.950619	-1.21844	1	1.28089	0.92213	Null		Sel1 family TPR-like repeat protein, function unknown
ybeR	MG1655	676710	2.44573	0.904981	-2.2697	0.926952	-5.55108	0.306212	Null		DUF1266 family protein
djlB	MG1655	677414	1.33438	1	-1.18295	1	-1.57851	0.72753	Putative factor	Chaperones	Predicted HscC co-chaperone; uncharacterized J domain-containing protein
ybeT	MG1655	678851	1.10232	1	-2.00536	0.919216	-2.21054	0.769279	Null		Sel1 family TPR-like repeat protein; function unknown
ybeU	MG1655	679507	1.92099	0.805135	1.62461	0.839971	-1.18243	0.995342	Putative enzyme	Not classified	DUF1266 family protein
djlC	MG1655	680211	-1.12263	1	-1.21274	1	-1.08026	1	Factor	Chaperones	HscC co-chaperone, J domain-containing; tail-anchored membrane protein; Hsc56
hscC	MG1655	681722	-1.12558	1	-4.00655	0.0326335	-3.55954	0.0527735	Putative enzyme	Not classified	Hsc62, DnaK-like chaperone; binds to RpoD and inhibits transcription; inhibits growth when overexpressed; Hsc56(DjlC) is DnaJ-like co-chaperone; ATPase activity is stimulated by GrpE, DjlC; mutant grows slow and is hypersensitive to Cd(II) and UV
rihA	MG1655	683476	-1.58976	0.627614	-8.61606	2.13282e-08	-5.41973	1.6468e-05	Orf	Not classified	Ribonucleoside hydrolase, pyrimidine specific
gltL	MG1655	684529	2.07046	0.524288	1.81936	0.533295	-1.13802	0.980922	Transport	Transport of small molecules: Amino acids, amines	Glutamate, aspartate ABC transporter ATP-binding protein
gltK	MG1655	685254	1.92769	0.70131	2.47513	0.309991	1.28399	0.898057	Transport	Transport of small molecules: Amino acids, amines	Glutamate/aspartate ABC transporter permease
gltJ	MG1655	685928	2.13351	0.563075	2.74464	0.202221	1.28644	0.886916	Transport	Transport of small molecules: Amino acids, amines	Glutamate/aspartate ABC transporter permease
gltI	MG1655	686838	2.93467	0.0634714	2.5511	0.0716164	-1.15035	0.945092	Transport	Amino acids	Glutamate/aspartate binding protein, periplasmic; DEBP; part of GltJKLI ABC transporter
insH1_3	MG1655	687996	1	1	1	1	1	1
lnt	MG1655	689342	1.18363	1	1.15602	0.994679	-1.02388	1	Enzyme	Transport of small molecules: Cations	Apolipoprotein N-acyltransferase; copper sensitivity
ybeX	MG1655	690905	1.01877	1	1.10795	1	1.08753	0.982091	Putative transport	Not classified	Heat shock protein, putative Co2+ and Mg2+ efflux protein; contains two CBS domains
ybeY	MG1655	691873	1.24171	0.988337	1.42711	0.644293	1.14931	0.916507	Null		ssRNA-specific endoribonuclease; co-endoribonuclease working with RNase R in 16S rRNA 3' end maturation and quality control; rRNA transcription antitermination factor
ybeZ	MG1655	692337	1.06414	1	1.26372	0.844306	1.18754	0.86494	Null		Heat shock protein, predicted ATPase; PhoH paralog, function unknown
miaB	MG1655	693530	1.23805	1	2.72649	0.0255323	2.20224	0.0972754	Enzyme	tRNA modification	tRNA-i(6)A37 methylthiotransferase; contains an iron-sulfur center, SAM-dependent
ubiF	MG1655	695100	-1.354	0.990023	-1.16249	1	1.16474	0.96226	Null		2-octaprenyl-3-methyl-6-methoxy-1,4-benzoquinol hydroxylase; produces 2-octaprenyl-3-methyl-5-hydroxy-6-methoxy-1,4-benzoquinol; required for ubiquinone synthesis; mutation confers resistance to bleomycin, phleomycin and heat
glnX	MG1655	696429	1	1	1	1	1	1	Null		Glutamine tRNA(CUG) 2
glnV	MG1655	696541	3.87455	1	1	1	-3.87455	1	Null		Glutamine tRNA(CUG) 2
metU	MG1655	696663	1	1	1	1	1	1	Null		Methionine tRNA(CAU) m; duplicate gene
glnW	MG1655	696755	3.91958	1	3.47992	1	-1.12634	1	Null		Glutamine tRNA(UUG) 1
glnU	MG1655	696864	1	1	1	1	1	1	Null		Glutamine tRNA(UUG) 1
leuW	MG1655	696962	1.84083	1	-3.63802	1	-6.69698	0.86494	Null		Leucine tRNA(CAA) 3; anticodon has cmo(5)U
metT	MG1655	697056	1	1	1	1	1	1	Null		Methionine tRNA(CAU) m; duplicate gene
asnB	MG1655	697512	1.43249	0.84566	1.99805	0.229097	1.39481	0.664817	Enzyme	Amino acid biosynthesis: Asparagine	Asparagine synthase B [glutamine-hydrolyzing]
umpH	MG1655	699573	-1.30933	0.959683	-1.68204	0.417721	-1.28466	0.779509	Enzyme	Central intermediary metabolism: Amino sugars	UMP phosphatase; HAD23
nagC	MG1655	700373	-1.06328	1	-1.29008	0.815475	-1.2133	0.836065	Regulator	Central intermediary metabolism: Amino sugars	N-acetylglucosamine-inducible nag divergent operon transcriptional repressor
nagA	MG1655	701602	1.21822	1	1.15399	0.990045	-1.05566	1	Enzyme	Central intermediary metabolism: Amino sugars	N-acetylglucosamine-6-phosphate deacetylase
nagB	MG1655	702810	1.38283	0.861655	-1.93092	0.207416	-2.67013	0.0211669	Enzyme	Central intermediary metabolism: Amino sugars	Glucosamine-6-phosphate deaminase; hexameric trimer of dimers
nagE	MG1655	703943	-1.07875	1	-3.0683	0.0551423	-2.8443	0.0732017	Enzyme	Transport of small molecules: Amino acids, amines	PTS system EIIABC(Nag) component; N-acetylglucosamine transport
glnS	MG1655	706092	-1.6615	0.512959	-1.04352	1	1.59221	0.384143	Enzyme	Aminoacyl tRNA synthetases, tRNA modification	Glutamine--tRNA ligase
chiP	MG1655	708333	2.1458	0.514096	-4.55137	0.0176268	-9.76633	0.000129886	Null		Chitoporin, uptake of chitosugars; repressed by chiX(micM) sRNA
chiQ	MG1655	709789	1.47167	1	-1.6548	0.926675	-2.43532	0.573266	Null		Chitosugar-induced verified lipoprotein, function unknown
fur	MG1655	710199	1.28842	0.936277	-1.05762	1	-1.36266	0.617612	Regulator	Global regulatory functions	Ferric iron uptake global transcriptional repressor; Fe(2)-responsive; zinc metalloprotein
uof	MG1655	710638	1.84135	1	-1.0438	1	-1.922	1	Null		RyhB-regulated Fur regulatory leader peptide
fldA	MG1655	710934	1.00591	1	-1.31542	0.785324	-1.32319	0.683431	Enzyme	Energy metabolism, carbon: Electron transport	Flavodoxin I
ybfE	MG1655	711604	1.85161	0.614831	1.62724	0.641567	-1.13788	0.97496	Null		CopB family protein, LexA-regulated; RHH superfamily, function unknown
ybfF	MG1655	712037	1.03075	1	1.01562	1	-1.0149	1	Null		Acyl-CoA esterase in vitro, function unknown; low abundance protein
seqA	MG1655	712986	-1.09326	1	1.00618	1	1.10002	0.969991	Regulator	DNA - replication, repair, restriction/modification	Multi-faceted genome stability factor; negative modulator of initiation of replication; replication fork tracking protein required for chromosome segregation; chromosome cohesion protein; hemimethylated GATC binding protein
pgm	MG1655	713557	-1.68739	0.452766	-1.08115	1	1.56074	0.394391	Enzyme	Degradation of small molecules: Carbon compounds	Phosphoglucomutase
ybfP	MG1655	715411	2.66759	1	1.25548	1	-2.12476	0.948254	Putative enzyme	Not classified	Novel verified lipoprotein, function unknown
ybfG	MG1655	715946	1.48355	1	-4.3031	0.91546	-6.38385	0.72753
ybfI	MG1655	716720	1	1	1	1	1	1
potE	MG1655	716945	-12.1181	0.0144909	-22.1112	0.000503378	-1.82464	0.690452	Transport	Transport of small molecules: Amino acids, amines	Putrescine-lyase antiporter
speF	MG1655	718261	-24.1574	0.0128736	-127.783	2.83639e-05	-5.28961	0.180155	Enzyme	Central intermediary metabolism: Polyamine biosynthesis	Ornthine decarboxylase, inducible
ybfK	MG1655	720582	-1.78618	1	-16.9584	0.39275	-9.4942	0.674591	Null		Uncharacterized protein, function unknown
kdpE	MG1655	721055	1.28729	1	1.16848	1	-1.10167	1	Regulator	Global regulatory functions	Response regulator of kdp operon; two-component system phosphorylation state and activity modulated by sensor kinase KdpD; responds to ionic strength, ATP and potassium
kdpD	MG1655	721729	1.21808	1	2.31895	0.0753242	1.90378	0.201437	Enzyme	Global regulatory functions	Sensor kinase for the kdp operon; two-component system; has autokinase activity and KdpE-directed phosphotransferase and phosphatase activities; responds to ionic strength, ATP and potassium; dimeric
kdpC	MG1655	724406	1.6712	0.864278	6.39981	0.00505953	3.82946	0.0565928	Enzyme	Transport of small molecules: Cations	Potassium-translocating ATPase, C subunit; high-affinity potassium transport
kdpB	MG1655	724987	3.35233	0.0981657	20.0041	2.61127e-08	5.96724	0.001067	Enzyme	Transport of small molecules: Cations	Potassium-translocating ATPase, B subunit; high-affinity potassium transport
kdpA	MG1655	727058	4.19025	0.0700808	32.9128	8.99383e-09	7.85462	0.000567732	Enzyme	Transport of small molecules: Cations	Potassium-translocating ATPase, A subunit; high-affinity potassium transport
kdpF	MG1655	728731	1	1	3.64363	1	3.64363	1	Null		Inner membrane protein for high-affinity potassium transport
ybfA	MG1655	729133	1.82887	0.805135	-1.11766	1	-2.04406	0.490566	Null		Predicted secreted DUF2517 family protein; ArcA-activated
rhsC	MG1655	729582	-1.06466	1	-1.06596	1	-1.00122	1	Null		Rhs protein with putative toxin domain; putative neighboring cell growth inhibitor
ybfB	MG1655	733775	-1.21308	1	-1.27315	1	-1.04951	1	Null		Predicted membrane protein, function unknown
rhsO	MG1655	734132	-1.13918	1	1.0751	1	1.22474	0.952166
ybfC	MG1655	735649	-1.08492	1	-1.95865	0.619452	-1.80534	0.613747	Null		Predicted secreted protein, function unknown
ybfQ	MG1655	736444	-1.19928	1	-1.90936	1	-1.59208	1
ybfL	MG1655	736824	1.0731	1	-2.54625	0.644293	-2.73237	0.521937
ybfD	MG1655	738091	-1.17908	1	-1.91678	0.842754	-1.62565	0.862097	Putative enzyme	Not classified	H repeat-associated putative transposase, rhsC-linked; function unknown
ybgA	MG1655	739000	-1.82406	0.753361	-1.30326	0.968573	1.39961	0.823489	Null		DUF1722 family protein
phr	MG1655	739506	-2.42377	0.34273	-1.03276	1	2.34688	0.214192	Enzyme	DNA - replication, repair, restriction/modification	Deoxyribodipyrimidine photolyase; DNA photolyase; monomeric
dtpD	MG1655	741074	1.06841	1	1.66372	0.690719	1.55719	0.680785	Transport	Not classified	Dipeptide and tripeptide permease D
ybgI	MG1655	742826	-2.78239	0.0705331	1.06733	1	2.96974	0.0196269	Putative enzyme	Not classified	GTP cyclohydrolase-like radiation resistance protein; metal-binding
ybgJ	MG1655	743592	-3.69035	0.015736	1.09856	1	4.05408	0.00289223	Putative enzyme	Not classified	Putative allophanate hydrolase, subunit 1
ybgK	MG1655	744242	-2.49058	0.0892634	1.09059	1	2.7162	0.0211669	Putative enzyme	Not classified	Putative allophanate hydrolase, subunit 2
ybgL	MG1655	745164	-1.63925	0.613104	1.11522	1	1.82812	0.259361	Phenotype	Not classified	Function unknown, low abundance protein, UPF0271 family
nei	MG1655	745934	-1.69742	0.619331	1.45745	0.709809	2.47389	0.077229	Enzyme	DNA - replication, repair, restriction/modification	DNA glycosylase/apurinic lyase, deoxyinosine-specific; endonuclease VIII
abrB	MG1655	746722	-1.62082	0.775961	-7.05423	0.000198565	-4.35227	0.00795539	Putative transport	Not classified	Regulator of aidB expression; inner membrane protein
ybgO	MG1655	747920	1.75396	0.863703	-1.11234	1	-1.951	0.544576	Null		Fimbrial protein, function unknown
ybgP	MG1655	748978	1.41085	1	1.51253	0.964175	1.07207	1	Putative factor	Surface structures	Putative periplasmic pilus chaperone, function unknown
ybgQ	MG1655	749721	1.61718	0.946301	1.28713	1	-1.25642	0.940815	Putative membrane	Not classified	Putative outer membrane fimbrial subunit export usher protein; function unknown
ybgD	MG1655	752228	5.55846	0.755739	2.39395	0.999077	-2.32188	0.844233	Putative structural component	Surface structures	FimA homolog, function unknown
gltA	MG1655	753184	3.19953	0.0473089	4.07323	0.00351504	1.27307	0.834594	Enzyme	Energy metabolism, carbon: TCA cycle	Citrate synthase; hexameric
sdhC	MG1655	755176	19.2996	9.81298e-08	16.741	5.51312e-08	-1.15283	0.960263	Enzyme	Energy metabolism, carbon: TCA cycle	Succinate dehydrogenase (SQR) cytochrome b556; membrane anchor; succinate:ubiquinone oxidoreductase (SQR); complex II of aerobic respiration
sdhD	MG1655	755559	15.5638	5.66688e-06	14.2187	1.91551e-06	-1.0946	1	Enzyme	Energy metabolism, carbon: TCA cycle	Succinate dehydrogenase (SQR) hydrophobic subunit; succinate:ubiquinone oxidoreductase (SQR); complex II of aerobic respiration
sdhA	MG1655	755906	8.43003	7.03674e-06	9.95757	1.64177e-07	1.1812	0.91236	Enzyme	Energy metabolism, carbon: TCA cycle	Succinate dehydrogenase (SQR) flavoprotein subunit; succinate:ubiquinone oxidoreductase (SQR); complex II of aerobic respiration
sdhB	MG1655	757688	7.38426	1.27814e-05	6.01045	2.51287e-05	-1.22857	0.864436	Enzyme	Energy metabolism, carbon: TCA cycle	Succinate dehydrogenase (SQR) iron-sulfur protein; succinate:ubiquinone oxidoreductase (SQR); complex II of aerobic respiration
sucA	MG1655	758705	3.10964	0.0141382	6.48253	7.61093e-07	2.08466	0.107914	Enzyme	Energy metabolism, carbon: TCA cycle	2-oxoglutarate dehydrogenase, E1 component; yields succinyl-CoA and CO(2); also known as alpha-ketoglutarate dehydrogenase
sucB	MG1655	761521	1.64809	0.560994	3.69775	0.000956676	2.24365	0.0712306	Enzyme	Energy metabolism, carbon: TCA cycle	2-oxoglutarate dehydrogenase, E2 component; dihydrolipoamide succinyltransferase; acid-inducible; yields succinyl-CoA and CO(2); also known as alpha-ketoglutarate dehydrogenase
sucC	MG1655	763013	1.7037	0.448395	6.9643	4.09259e-08	4.08775	0.000115732	Enzyme	Energy metabolism, carbon: TCA cycle	Succinyl CoA synthase beta-subunit; acid-inducible
sucD	MG1655	764179	2.50712	0.071188	6.19399	1.23306e-06	2.47056	0.0349366	Enzyme	Energy metabolism, carbon: TCA cycle	Succinyl CoA synthase alpha-subunit
mngR	MG1655	765152	1.07105	1	-1.89174	0.471654	-2.02614	0.341013	Regulator	Energy metabolism, carbon: TCA cycle	mngAB operon repressor, mannosyl-D-glycerate utilization
mngA	MG1655	765983	1.26936	1	-1.28653	1	-1.63308	0.769883	Enzyme	Proteins - translation and modification	2-O-alpha-mannosyl-D-glycerate transport, EIIABC component; PTS system; overproduction suppresses the defective ompC thermoresponse of a micF mutant
mngB	MG1655	767977	-1.43295	0.95779	-1.14916	1	1.24695	0.897879	Enzyme	Not classified	Alpha-mannosidase, 2-O-alpha-mannosyl-D-glycerate catabolism
cydA	MG1655	771457	-3.97816	0.000393268	-3.13542	0.00183653	1.26878	0.744532	Enzyme	Energy metabolism, carbon: Electron transport	Cytochrome d (bd-I) ubiquinol oxidase subunit 1; upregulated in biofilms and microaerobic conditions; aerobically repressed by H-NS; anaerobically repressed by FNR
cydB	MG1655	773041	-9.85603	1.80063e-09	-3.12661	0.00254804	3.15231	0.00247245	Enzyme	Energy metabolism, carbon: Electron transport	Cytochrome d (bd-I) ubiquinol oxidase subunit 2; upregulated in biofilms and microaerobic conditions; aerobically repressed by H-NS; anaerobically repressed by FNR
cydX	MG1655	774195	-5.41028	9.83021e-05	-3.97005	0.000648697	1.36277	0.675512	Null		Cytochrome d (bd-I) ubiquinol oxidase subunit X; required for CydAB activity
ybgE	MG1655	774308	-4.09161	0.000494242	-3.47097	0.000880895	1.17881	0.88026	Null		Putative inner membrane protein, in cydABX-ybgE operon
ybgC	MG1655	774751	1.20303	1	1.57871	0.524363	1.31228	0.744107	Enzyme	Fatty acid and phosphatidic acid biosynthesis	Acyl-CoA thioesterase; possibly involved in phospholipid metabolism; binds ACP; acyl-ACP could be native substrate
tolQ	MG1655	775152	-1.00274	1	1.90571	0.240595	1.91092	0.197822	Membrane	Colicin-related functions	Tolerance to group A colicins and ssDNA filamentous phage; cell envelope integrity; inner membrane protein
tolR	MG1655	775848	1.08198	1	2.24405	0.0964107	2.07401	0.130926	Putative transport	Not classified	Colicin import; Tolerance to group A colicins, single-stranded DNA filamentous phage; cell envelope integrity; inner membrane protein;
tolA	MG1655	776341	-1.26539	0.979975	1.97164	0.183193	2.49489	0.0349863	Membrane	Colicin-related functions	Tolerance to group A colicins, single-stranded filamentous DNA phage; required for OM integrity; membrane protein; bacteriocin tolerant
tolB	MG1655	777739	-1.39189	0.792598	1.55177	0.443443	2.15989	0.0577468	Factor	Colicin-related functions	Uptake of group A colicins, mutants are tolerant to colicins E1-3, A, and K
pal	MG1655	779066	-1.58817	0.551991	-1.17692	0.95873	1.34943	0.627985	Membrane	Macromolecule synthesis, modification: Lipoprotein	Lipoprotein associated with peptidoglycan; involved in maintaining cell membrane integrity
ybgF	MG1655	779597	-1.43782	0.751162	1.23155	0.896868	1.77074	0.220379	Null		TolA-binding protein, periplasmic, function unknown; TPR domain; trimeric; last gene in tolB-pal operon; secAB-dependent cleavage/secretion; no phenotype of kan insertion
lysT	MG1655	780553	1.62703	1	1.19881	1	-1.35721	1	Null		Lysine tRNA(UUU)
valT	MG1655	780764	1	1	1	1	1	1	Null		Valine tRNA(UAC) 1; duplicate gene with triplicated valUXY
lysW	MG1655	780842	1.82666	1	-1.26408	1	-2.30904	0.84542	Null		Lysine tRNA(UUU)
valZ	MG1655	781067	1	1	1	1	1	1	Null		Valine tRNA(UAC) 1
lysY	MG1655	781146	1.38423	1	-1.50427	1	-2.08225	0.823804	Null		Lysine tRNA(UUU)
lysZ	MG1655	781368	1.7439	1	-1.09149	1	-1.90346	0.866056	Null		Lysine tRNA(UUU)
lysQ	MG1655	781576	1.53742	1	1.22132	1	-1.25882	1	Null		Lysine tRNA(UUU)
nadA	MG1655	782084	-1.37559	0.973101	-1.70638	0.567517	-1.24048	0.888867	Enzyme	Biosynthesis of cofactors, carriers: Pyridine nucleotide	Quinolinate synthase, [4Fe-4S] cluster subunit, A protein
pnuC	MG1655	783165	-1.21924	1	-1.47165	0.777011	-1.20703	0.919291	Transport	Transport of small molecules: Nucleosides, purines, pyrimidines	Nicotinamide riboside uptake permease
zitB	MG1655	783881	-1.15842	1	-1.01118	1	1.14561	0.973207	Putative transport	Not classified	Zn(II) efflux transporter; zinc-inducible
ybgS	MG1655	784936	1.96229	0.79442	4.75842	0.0775578	2.42494	0.402047	Putative regulator	Not classified	Putative secreted protein, function unknown
aroG	MG1655	785632	-1.04821	1	2.40405	0.0491762	2.51994	0.032196	Enzyme	Amino acid biosynthesis: Phenylalanine	3-deoxy-D-arabino-heptulosonate-7-phosphate (DAHP) synthase; phenylalanine repressible; TyrR regulon
gpmA	MG1655	786842	-1.57866	0.658153	5.38497	2.72332e-05	8.50101	1.12614e-07	Enzyme	Energy metabolism, carbon: Glycolysis	Phosphoglycerate mutase, 2,3-bisphosphoglycerate-dependent; dPGM; Fur regulon; dimeric
galM	MG1655	787796	-1.04529	1	-2.32147	0.0828695	-2.22088	0.0962835	Enzyme	Central intermediary metabolism: Pool, multipurpose conversions	Aldose 1-epimerase, type-1 mutarotase; galactose mutarotase; monomeric
galK	MG1655	788830	-1.02609	1	-1.79105	0.348665	-1.74552	0.337538	Enzyme	Degradation of small molecules: Carbon compounds	Galactokinase
galT	MG1655	789982	1.00813	1	-1.84651	0.294381	-1.86152	0.242467	Enzyme	Degradation of small molecules: Carbon compounds	Galactose-1-phosphate uridylyltransferase; Rob regulon, repressed
galE	MG1655	791038	-1.07277	1	-1.94006	0.169834	-1.80846	0.209426	Enzyme	Degradation of small molecules: Carbon compounds	UDP-galactose 4-epimerase; hexose-1-phosphate uridylyltransferase
modF	MG1655	792315	1.35166	0.925936	2.0645	0.169537	1.52738	0.508339	Transport	Transport of small molecules: Anions	Molybdate ABC transporter ATPase
modE	MG1655	793855	-1.31	0.977237	-1.21957	0.959725	1.07414	1	Regulator	Transport of small molecules: Anions	Repressor of the modABC operon for molybdenum transport; secondary activator of hyc and nar operons; dimeric
acrZ	MG1655	794772	1.10575	1	-2.08404	0.44477	-2.30443	0.297446	Null		AcrAB-TolC efflux pump accessory protein, membrane-associated
modA	MG1655	795088	1.42169	0.943348	-1.52893	0.724201	-2.17366	0.238791	Transport	Transport of small molecules: Anions	Molybdate ABC transporter periplasmic binding protein; chlorate resistance
modB	MG1655	795861	-1.37853	0.988652	-1.30324	0.958482	1.05777	1	Transport	Transport of small molecules: Anions	Molybdate ABC transporter permease; chlorate resistance
modC	MG1655	796553	-1.08036	1	-1.14573	1	-1.06051	1	Transport	Transport of small molecules: Anions	Molybdate ABC transporter ATPase; chlorate resistance
ybhA	MG1655	797612	-1.30882	0.979975	-1.45535	0.718367	-1.11195	0.982091	Putative enzyme	Not classified	Pyridoxal phosphate (PLP) phosphatase; phosphoramidase; physiological role unknown; HAD14
pgl	MG1655	798585	-5.01023	0.000267469	1.02004	1	5.11065	5.75962e-05	Orf	Not classified	6-phosphogluconolactonase, pentose phosphate shunt
ybhD	MG1655	799621	1.13728	1	-2.23013	0.703177	-2.53629	0.531577	Putative regulator	Not classified	Putative LysR-family transcriptional regulator, function unknown
ybhH	MG1655	800758	2.71199	0.750954	1.48151	1	-1.83055	0.7598	Putative enzyme	Not classified	Putative PrpF family isomerase, function unknown
ybhI	MG1655	801886	1.99932	0.930037	1.21718	1	-1.64258	0.804005	Orf	Not classified	Putative DASS family tri- or di-carboxylate transporter; inner membrane protein
ybhJ	MG1655	803502	1.46158	0.977645	1.1152	1	-1.31059	0.88026	Putative enzyme	Not classified	Aconitase family protein, function unknown
ybhC	MG1655	805997	1.57523	0.61916	1.27276	0.850699	-1.23764	0.815849	Putative enzyme		Acyl-CoA thioesterase, verified lipoprotein; physiological role unknown
ybhB	MG1655	807432	-1.41731	0.866564	1.7854	0.360675	2.53046	0.0544665	Null		Raf kinase inhibitor RKIP homolog, function unknown; UPF0098 family; cytoplasmic protein
bioA	MG1655	807967	1.79068	0.799165	4.29718	0.0483912	2.39976	0.305523	Enzyme	Biosynthesis of cofactors, carriers: Biotin	7,8-diaminopelargonic acid aminotransferase
bioB	MG1655	809343	-1.05998	1	12.3626	0.000476108	13.1041	0.000407426	Enzyme	Biosynthesis of cofactors, carriers: Biotin	Biotin synthase; dethiobiotin to biotin pathway; iron-sulfur enzyme
bioF	MG1655	810380	1.48253	0.988652	16.9134	0.000100382	11.4085	0.000959776	Enzyme	Biosynthesis of cofactors, carriers: Biotin	7-keto-8-amino pelargonic acid synthase
bioC	MG1655	811521	1.1763	1	9.53708	0.00383957	8.10771	0.00792079	Enzyme	Biosynthesis of cofactors, carriers: Biotin	Malonyl-ACP O-methyltransferase, SAM-dependent; biotin synthesis blocked prior to pimeloyl CoA formation
bioD	MG1655	812269	1.19824	1	5.96432	0.0155372	4.97759	0.0314664	Enzyme	Biosynthesis of cofactors, carriers: Biotin	Dethiobiotin synthase
uvrB	MG1655	813525	-1.55346	0.647132	1.82602	0.258557	2.83665	0.0116642	Enzyme	Degradation of DNA	Excision nuclease subunit B, ATPase I and helicase II; repair of UV damage to DNA
ybhK	MG1655	815738	-1.00083	1	-1.43194	0.713755	-1.43076	0.627985	Putative structure	Not classified	Putative CofD superfamily transferase, function unknown; dimeric
moaA	MG1655	817043	-1.0604	1	1.04628	1	1.10947	0.958253	Enzyme	Biosynthesis of cofactors, carriers: Molybdopterin	MPT synthesis; chlorate resistance protein A
moaB	MG1655	818054	-1.57237	0.667608	1.04392	1	1.64143	0.400812	Enzyme	Biosynthesis of cofactors, carriers: Molybdopterin	Inactive molybdopterin adenylyltransferase
moaC	MG1655	818569	-2.08616	0.260434	1.08734	1	2.26837	0.0862994	Enzyme	Biosynthesis of cofactors, carriers: Molybdopterin	MPT (molybdopterin ) biosynthesis; chlorate resistance protein C
moaD	MG1655	819047	-2.22729	0.45768	1.08538	1	2.41746	0.212141	Enzyme	Biosynthesis of cofactors, carriers: Molybdopterin	Molybdopterin (MPT) synthase, small subunit; chlorate resistance; dimer of dimers with MoaE
moaE	MG1655	819294	-4.146	0.00533728	1.01958	1	4.22718	0.00160764	Enzyme	Biosynthesis of cofactors, carriers: Molybdopterin	Molybdopterin (MPT) synthase, large subunit; chlorate resistance; dimer of dimers with MoaD
ybhL	MG1655	819883	1.16534	1	-1.15512	1	-1.34611	0.73971	Null		Putative acetate uptake transporter; BAX Inhibitor-1 family inner membrane protein
ybhM	MG1655	820792	1.28605	1	-1.56879	0.876186	-2.01755	0.575976	Null		BAX Inhibitor-1 family inner membrane protein
ybhN	MG1655	821541	-1.04252	1	1.89089	0.674982	1.9713	0.56137	Null		UPF0104 family inner membrane protein
clsB	MG1655	822497	1.06912	1	2.40447	0.346914	2.24902	0.361891	Enzyme	Macromolecule synthesis: Phospholipids	Cardiolipin synthase 2
ybhP	MG1655	823735	-1.06227	1	1.81396	0.658429	1.92693	0.525444	Null		Endo/exonuclease/phosphatase family protein, function unknown
ybhQ	MG1655	824629	-1.03519	1	-4.4635	0.00505953	-4.31178	0.00643932	Null		Inner membrane protein, function unknown
ybhR	MG1655	825001	-1.02796	1	-1.1902	0.998918	-1.15782	0.951431	Null		Putative ABC transporter permease
ybhS	MG1655	826118	-1.12582	1	-1.03681	1	1.08585	1	Null		Putative ABC transporter permease
ybhF	MG1655	827244	-1.50442	0.741164	-1.03727	1	1.45036	0.587708	Putative transport	Not classified	Putative ABC transporter ATPase
ybhG	MG1655	828973	-1.24997	1	-1.28412	0.92329	-1.02732	1	Putative membrane	Not classified	Putative membrane fusion protein (MFP), function unknown; probable exporter YbhGFSR; signal anchor
ybiH	MG1655	829971	1.10022	1	-1.24605	0.968573	-1.37094	0.769314	Putative regulator	Not classified	Putative transcriptional regulator of the ybiHybhGFSR operon; TetR family
rhlE	MG1655	830871	2.32934	0.300228	3.55325	0.0199834	1.52543	0.618026	Putative enzyme	Not classified	ATP-dependent RNA helicase, in RNA degradasome
ybiA	MG1655	832467	-2.13575	0.551991	-7.63706	0.000956993	-3.57582	0.0604883	Null		Putative component of NAD-utilizing pathway; may operate on ADP-ribose derivatives; required for swarming phenotype
dinG	MG1655	833069	-1.09765	1	-1.01744	1	1.07884	1	Putative enzyme	DNA - replication, repair, restriction/modification	ATP-dependent DNA helicase; putative repair and recombination enzyme, monomeric
ybiB	MG1655	835247	-2.11771	0.246	-1.2237	0.939435	1.73057	0.330764	Putative enzyme	Not classified	Putative family 3 glycosyltransferase
ybiC	MG1655	836350	-1.04813	1	3.16025	0.0156214	3.31235	0.0106943	Putative enzyme	Not classified	Function unknown, lactate, malate dehydrogenase family
ybiJ	MG1655	837664	1.6165	0.866564	4.35658	0.0221869	2.69507	0.159968	Null		DUF1471 family predicted periplasmic protein
ybiI	MG1655	838189	3.20872	0.393783	3.28685	0.249864	1.02435	1	Null		DksA-type zinc finger protein, function unknown
ybiX	MG1655	838529	1.44859	0.974188	16.4703	1.91551e-06	11.3699	4.01713e-05	Putative enzyme	Not classified	Fe(II)-dependent oxygenase superfamily protein; function unknown
fiu	MG1655	839248	6.56993	0.00281084	131.422	3.0572e-16	20.0036	4.82295e-08	Membrane	Outer membrane constituents	TonB-dependent ferric iron outer membrane transporter; siderophore receptor for ferri-dihydroxybenzoylserine, ferri-dihydroxybenzoate and other catecholate siderophores; surface receptor for colicins G, H, and E492
mcbA	MG1655	841795	-1.17071	1	1.59805	0.825603	1.87085	0.589632	Null		Stimulates colanic acid mucoidy, YhcN family, periplasmic; suppresses biofilm formation; repressed by McbR
rlmF	MG1655	842331	-1.01431	1	1.6723	0.680623	1.69623	0.58828	Enzyme	rRNA modification	23S rRNA m(6)A1618 methyltransferase, SAM-dependent
ybiO	MG1655	843254	-1.21067	1	1.27575	0.971054	1.54452	0.6867	Putative transport	Not classified	Mechanosensitive channel protein, intermediate (MscS-like) conductance
glnQ	MG1655	845740	-1.53088	0.731785	-1.28208	0.879986	1.19406	0.888773	Transport	Transport of small molecules: Amino acids, amines	Glutamine high-affinity transport system, ATP-binding protein
glnP	MG1655	846459	-1.77679	0.491968	-1.1747	0.987384	1.51255	0.533997	Transport	Transport of small molecules: Amino acids, amines	Glutamine transport system permease protein GlnP
glnH	MG1655	847257	-1.99193	0.286457	-1.63538	0.437472	1.21802	0.852734	Transport	Transport of small molecules: Amino acids, amines	Glutamine-binding protein, periplasmic
dps	MG1655	848407	-1.24822	1	1.25389	0.986119	1.56513	0.672828	Regulator	Global regulatory functions	Stress-induced Fe-binding and storage protein; forms biocrystals with DNA; copper homeostatsis
rhtA	MG1655	849209	-1.80535	0.770592	-1.48986	0.842754	1.21175	0.951408	Putative membrane	Not classified	Transporter involved in threonine and homoserine efflux; overproduction confers resistance to elevated levels of exogenous L-threonine and L-homoserine
ompX	MG1655	850449	-1.17974	1	2.67523	0.00728372	3.15606	0.0011998	Membrane	Outer membrane constituents	Outer membrane protein X; role in inducing RNAP-sigma E production
opgE	MG1655	851013	2.27683	0.261794	-1.05232	1	-2.39596	0.10783	Putative enzyme	Not classified	OPG biosynthetic phosphoethanolamine transferase; transmembrane ; EptAB family
mntS	MG1655	852868	18.8074	0.00255744	11.0924	0.00688954	-1.69553	0.729638	Null		MntR-repressed Mn(2)-response protein; MntS overexpression causes Mn(2)-sensitivity
mntR	MG1655	853182	-1.90206	0.601436	1.84553	0.475007	3.51031	0.03086	Regulator	Not classified	Mn(2+)-responsive manganese regulon transcriptional regulator
ybiR	MG1655	853646	-1.37614	0.988337	1.99169	0.439557	2.74085	0.1329	Null		Putative ArsB family transporter; inner membrane protein
ldtB	MG1655	854823	1.21631	1	1.77967	0.297887	1.46317	0.545752	Enzyme	Murein sacculus, peptidoglycan	L,D-transpeptidase linking Lpp to murein, periplasmic
ybiT	MG1655	855962	1.3203	0.943348	1.52665	0.569758	1.15629	0.920584	Putative factor	Not classified	ABC-F family putative regulatory ATPase, function unknown
ybiU	MG1655	857795	1.38201	1	3.66121	0.0604725	2.6492	0.180155	Null		DUF1479 family protein
ybiV	MG1655	859212	1.03612	1	1.93322	0.350547	1.86583	0.347826	Null		Sugar phosphatase; preference for fructose-1-P, ribose-5-P and glucose-6-P; phosphoramidase and acetyl phosphatase; HAD12
ybiW	MG1655	860173	-1.07412	1	-3.67376	0.0959793	-3.42023	0.10783	Putative enzyme	Not classified	Pyruvate formate-lyase homolog, function unknown
ybiY	MG1655	862611	-1.65409	0.930037	-8.09888	0.00831678	-4.89629	0.0627528	Putative enzyme	Not classified	Pyruvate formate-lyase activase homolog, function unknown
fsaA	MG1655	863641	-3.99499	0.133609	-3.37377	0.133061	1.18413	0.982091	Null		Fructose-6-phosphate aldolase A
moeB	MG1655	864379	-1.51549	0.745179	1.17551	0.987384	1.78148	0.300942	Enzyme	Biosynthesis of cofactors, carriers: Molybdopterin	Molybdopterin-synthase sulfurylase; adenylation of MoaD C-terminus; chlorate resistance; zinc-containing enyzyme
moeA	MG1655	865128	-1.56215	0.642008	1.29536	0.832615	2.02354	0.129358	Enzyme	Biosynthesis of cofactors, carriers: Molybdopterin	Molybdopterin molybdenumtransferase; molybdopterin (MPT) synthesis; incorporation of molybdenum into MPT; chlorate resistance
iaaA	MG1655	866567	-1.15652	1	1.52494	0.550864	1.76362	0.270517	Orf	Not classified	isoAsp aminopeptidase, cleaves isoAsp-X dipeptides; Ntn hydrolase; glutathione utilization; weak L-asparaginase activity in vitro (EcAIII); precursor is cleaved into an alpha and beta subunit; heterotetrameric
gsiA	MG1655	867519	-1.17984	1	1.60141	0.450553	1.88941	0.185171	Putative transport	Not classified	Glutathione ABC transporter ATPase
gsiB	MG1655	869410	-2.14017	0.242002	1.31271	0.839914	2.80942	0.0224178	Putative transport	Not classified	Glutathione ABC transporter periplasmic binding protein
gsiC	MG1655	870966	-2.31956	0.409904	1.20168	1	2.78737	0.119504	Putative transport	Not classified	Glutathione ABC transporter permease
gsiD	MG1655	871889	-1.852	0.736553	-1.06112	1	1.74533	0.587708	Putative transport	Not classified	Glutathione ABC transporter permease
yliE	MG1655	872978	1.10619	1	-1.91915	0.383132	-2.12295	0.231541	Null		Membrane-anchored putative cyclic-di-GMP phosphodiesterase
yliF	MG1655	875334	1.43255	0.97633	-1.55462	0.775354	-2.22706	0.311086	Null		Membrane-anchored putative diguanylate cyclase
rimO	MG1655	876709	2.66768	0.114351	2.76588	0.0468144	1.03681	1	Null		Ribosomal protein S12 methylthiotransferase
bssR	MG1655	878247	4.13324	0.29179	-1.37986	0.980019	-5.7033	0.0682284	Putative factor	Not classified	Repressor of biofilm formation by indole transport regulation; global regulator. e.g. of AI-2 transport and motility genes
yliI	MG1655	878741	-1.02164	1	1.2693	0.998229	1.29677	0.903857	Putative enzyme	Not classified	Soluble aldose sugar dehydrogenase; Asd; binds PQQ; outer membrane protein
gstB	MG1655	879853	-1.28191	0.978139	1.19136	0.969119	1.52722	0.50157	Enzyme	Biosynthesis of cofactors, carriers: Thioredoxin, glutaredoxin, glutathione	Glutathione transferase, iodoacetate-, bromoacetate-specific; natural substrate unknown
dacC	MG1655	880726	-3.189	0.0135045	-1.23986	0.911894	2.57206	0.0297763	Enzyme	Murein sacculus, peptidoglycan	D-alanine D-alanine carboxypeptidase PBP6; penicillin-binding protein 6
deoR	MG1655	881975	-1.07218	1	-1.41922	0.679838	-1.32368	0.718303	Regulator	Salvage of nucleosides and nucleotides	Repressor for deo operon, nupG and tsx; deoxyribose-5-phosphate inducible
ybjG	MG1655	882791	-1.56489	0.774801	1.03502	1	1.6197	0.515962	Null		Undecaprenyl pyrophosphate phosphatase; YbjG(UppP), minor activity
mdfA	MG1655	883672	1.28241	1	-1.12632	1	-1.44439	0.710771	Transport	Transport of small molecules: Other	Transmembrane multidrug efflux transporter; confers alkaline pH tolerence
ybjH	MG1655	884945	1.09739	1	-1.36794	0.926504	-1.50117	0.73971	Null		Predicted periplasmic protein, function unknown
ybjI	MG1655	885315	-1.5099	0.868352	-2.26766	0.236253	-1.50186	0.65392	Enzyme	Biosynthesis of cofactors, carriers: Riboflavin	5-amino-6-(5-phospho-D-ribitylamino)uracil phosphatase; pyrimidine phosphatase; riboflavin synthesis
ybjJ	MG1655	886130	-1.02693	1	-1.41987	0.844306	-1.38264	0.790869	Putative regulator	Not classified	Putative drug efflux MFS transporter, function unknown; inner membrane protein
rcdA	MG1655	887422	1.39675	1	-2.2823	0.408205	-3.1878	0.132134	Putative regulator	Not classified	Transcriptional regulator of csgD and ybiJI; autoregulator
rybB	MG1655	887975	1	1	1	1	1	1	Null		sRNA effector of ompC and ompW mRNA instability; requires Hfq
ybjL	MG1655	888133	1.24556	0.988337	-1.21957	0.925901	-1.51906	0.478649	Putative transport	Not classified	Putative AAE family transporter, function unknown
ybjM	MG1655	890088	-1.97737	0.551991	-6.74659	0.000445034	-3.41191	0.039622	Null		Inner membrane protein, function unknown
grxA	MG1655	890495	2.66743	0.29179	1.37738	0.899974	-1.93659	0.428604	Carrier	Biosynthesis of cofactors, carriers: Thioredoxin, glutaredoxin, glutathione	Glutaredoxin 1
ybjC	MG1655	890912	-1.46938	0.962234	-1.12019	1	1.31172	0.873006	Null		DUF1418 family protein, function unknown,
nfsA	MG1655	891183	-2.99969	0.0880499	1.00423	1	3.01238	0.0389308	Phenotype	Not classified	Nitroreductase A; oxygen-insensitive, NADPH, FMN-dependent, major; reduces a variety of nitroaromatics, e.g. dihydropteridine, nitrofurantoin, nitrofurazone, quinones; SoxS regulon; homodimeric
rimK	MG1655	891966	-3.56104	0.0681003	1.08926	1	3.87888	0.0181465	Structural component	Ribosomes - maturation and modification	Ribosomal protein S6 modification, C-terminal glutmate addition; polyglutamate synthase
ybjN	MG1655	892956	-1.18005	1	-1.73132	0.344356	-1.46716	0.550974	Putative regulator	Not classified	Multicopy suppressor of coaA(Ts); ionizing radiation survival protein; putative chaperone; putative negative regulator of fimbriae and motility
potF	MG1655	893783	3.10523	0.44173	6.47767	0.0353102	2.08605	0.552421	Transport	Transport of small molecules: Amino acids, amines	Putrescine ABC transporter periplasmic binding protein
potG	MG1655	894990	2.04437	0.772394	5.343	0.0546327	2.61352	0.350743	Transport	Transport of small molecules: Amino acids, amines	Putrescine ABC transporter ATPase
potH	MG1655	896133	1.46362	1	3.00649	0.418849	2.05415	0.619536	Transport	Transport of small molecules: Amino acids, amines	Putrescine ABC transporter permease
potI	MG1655	897083	1.31438	1	2.24828	0.439557	1.71053	0.640712	Transport	Transport of small molecules: Amino acids, amines	Putrescine ABC transporter permease
ybjO	MG1655	897988	-1.25549	1	1.28377	0.970621	1.61177	0.645409	Null		Inner membrane protein, DUF2593 family, function unknown
rlmC	MG1655	898517	1.49544	0.899147	1.84259	0.475007	1.23214	0.898895	Enzyme	rRNA modification	23S rRNA m(5)U747 methyltransferase, SAM-dependent
artJ	MG1655	899843	1.15198	1	2.88428	0.0777545	2.50375	0.130685	Transport	Transport of small molecules: Amino acids, amines	Arginine ABC transporter periplasmic binding protein
artM	MG1655	900865	-1.06837	1	1.14085	1	1.21885	0.850044	Transport	Transport of small molecules: Amino acids, amines	Arginine ABC transporter permease
artQ	MG1655	901533	-1.21531	1	1.2522	0.90565	1.52181	0.506972	Transport	Transport of small molecules: Amino acids, amines	Arginine ABC transporter permease
artI	MG1655	902256	-1.48224	0.727836	-1.23441	0.911242	1.20077	0.86494	Transport	Transport of small molecules: Amino acids, amines	Periplasmic binding protein in artPIQM operon, ligand unknown
artP	MG1655	903005	1.03231	1	1.22107	0.922428	1.18285	0.882683	Transport	Transport of small molecules: Amino acids, amines	Arginine ABC transporter ATPase
ybjP	MG1655	903951	-1.36006	0.962841	-2.08469	0.262036	-1.53279	0.589632	Putative enzyme	Not classified	Novel verified lipoprotein, function unknown
ybjQ	MG1655	904592	1.10575	1	-1.40888	0.83111	-1.55788	0.612084	Null		Conserved protein, UPF0145 family, function unknown
amiD	MG1655	904912	-1.01317	1	-1.17001	0.995398	-1.1548	0.933032	Putative regulator	Not classified	1,6-anhydro-N-acetylmuramyl-L-alanine amidase, Zn-dependent; verified OM lipoprotein
ybjS	MG1655	905739	1.39757	0.864278	1.37889	0.751287	-1.01355	1	Putative enzyme	Not classified	Function unknown; predicted enzyme with a nucleoside diphosphate sugar substrate and an NAD(P) cofactor
ybjT	MG1655	906851	-1.21389	1	1.18359	0.971797	1.43675	0.588784	Putative enzyme	Not classified	Predicted NAD-dependent oxidoreductase
ltaE	MG1655	908292	-1.70676	0.489265	-1.01419	1	1.68288	0.321879	Putative enzyme	Not classified	L-allo-threonine aldolase
poxB	MG1655	909330	-1.67129	0.775961	2.67392	0.157375	4.46889	0.011181	Enzyme	Degradation of small molecules: Carbon compounds	Pyruvate oxidase
hcr	MG1655	911181	-3.38474	0.185033	-3.93304	0.0555069	-1.16199	0.982091	Putative enzyme	Not classified	Hydrid-cluster protein oxidoreductase; FAD and [2Fe-2S] cofactors, NADH as electron donor
hcp	MG1655	912161	-1.42813	0.988337	-3.00725	0.190356	-2.10572	0.428053	Orf	Not classified	Hydroxylamine reductase, hybrid-cluster [2Fe-2S] protein
ybjE	MG1655	913957	1.80743	0.659795	1.05551	1	-1.71239	0.521317	Putative structure	Not classified	Function unknown
aqpZ	MG1655	915351	-1.91502	0.741164	1.60708	0.787416	3.07759	0.157803	Transport	Transport of small molecules: Other	Aquaporin Z, glycerol and water channel; RpoS regulon
ybjD	MG1655	916472	-1.1998	1	-2.89031	0.0405246	-2.40899	0.103412	Null		Putative OLD family ATP-dependent endonuclease; DUF2813 family protein
ybjX	MG1655	918127	1.03187	1	-1.25627	0.905315	-1.2963	0.766318	Putative enzyme	Not classified	DUF535 family protein, function unknown; homologous to somA (S.t.) and virK (S.f.)
macA	MG1655	919234	-1.97781	0.488569	-1.13944	1	1.73578	0.455508	Putative membrane	Not classified	Membrane fusion protein (MFP) for macrolide efflux; subunit of ABC-type, TolC-dependent transporter MacAB; signal anchor; periplasmic
macB	MG1655	920346	-2.12021	0.429841	1.30696	0.91546	2.77103	0.0830712	Putative transport	Not classified	ABC-type macrolide efflux transporter, with MacA and TolC
cspD	MG1655	922365	1.55862	0.861655	-16.5253	3.85403e-07	-25.7567	1.03837e-08	Phenotype	Not classified	Inhibitor of DNA replication; cold shock protein homolog, not cold shock inducible; stationary phase and starvation inducible; lethal when overproduced; persistance gene
clpS	MG1655	922912	-2.126	0.41489	1.13047	1	2.40338	0.146107	Null		Substrate modulator for ClpAP; directs protease activity towards aggregated proteins
clpA	MG1655	923263	-2.13784	0.288051	1.49552	0.657054	3.1972	0.0139989	Enzyme	Degradation of proteins, peptides, glyco	ATPase subunit of ClpAP ATP-dependent protease; protease Ti; molecular chaperone
serW	MG1655	925883	2.66652	1	1.01613	1	-2.62419	0.958965	Null		Serine tRNA(GGA) 5
infA	MG1655	926224	1.87391	0.424462	-1.16945	0.994679	-2.19145	0.115648	Factor	Proteins - translation and modification	Translation initiation factor IF-1
aat	MG1655	926727	1.05953	1	1.148	1	1.0835	1	Enzyme	Aminoacyl tRNA synthetases, tRNA modification	Leucyl, phenylalanyl-tRNA-protein transferase; L/F-transferase; transfers Leu or Phe to N-terminal Arg or Lys residues; required for the N-end rule degradation by ClpAP protease
cydC	MG1655	927473	-1.24368	0.988337	1.13596	1	1.41277	0.58828	Transport	Transport of small molecules: Other	Glutathione/cysteine ABC transporter permease/ATPase; exports glutathione and cysteine to the periplasm as required for cytochrome assembly
cydD	MG1655	929195	-1.29647	0.959108	1.03468	1	1.34144	0.689887	Transport	Not classified	Glutathione/cysteine ABC transporter permease/ATPase; exports cysteine to periplasm as required for cytochrome assembly
trxB	MG1655	931084	1.51014	0.645491	1.92117	0.154118	1.27218	0.741927	Enzyme	2'-Deoxyribonucleotide metabolism	Thioredoxin reductase, NADP+, FAD-binding; with TrxA, also has general chaperone activity; dimeric
lrp	MG1655	932594	1.12119	1	-1.07645	1	-1.20691	0.847351	Regulator	Central intermediary metabolism: Pool, multipurpose conversions	Global regulatory protein, Leu responsive; regulator of high-affinity branched-chain amino acid transport system; octameric or hexadecameric functional state
ftsK	MG1655	933223	1.01585	1	-1.13809	0.998229	-1.15614	0.897879	Phenotype	Cell division	DNA translocase at septal ring sorting daughter chromsomes
lolA	MG1655	937371	-1.89715	0.473368	1.04814	1	1.98849	0.240586	Transport	Protein, peptide secretion	Periplasmic protein responsible for sorting and transporting lipoproteins to outer membrane
rarA	MG1655	937993	-1.15691	1	1.30713	0.811365	1.51222	0.480768	Putative enzyme	Not classified	DNA-dependent ATPase involved in processing recombination intermediates; tetrameric
serS	MG1655	939427	-2.15343	0.170313	-1.82944	0.254244	1.17709	0.887463	Enzyme	Aminoacyl tRNA synthetases, tRNA modification	Serine--tRNA ligase; serine hydroxamate resistance
dmsA	MG1655	940958	-4.6502	0.0188331	-14.0446	1.20114e-06	-3.02021	0.0738968	Enzyme	Energy metabolism, carbon: Anaerobic respiration	DMSO reductase subunit A, anaerobic, periplasmic
dmsB	MG1655	943413	-3.62346	0.0704698	-13.8805	1.42273e-06	-3.83074	0.0231728	Enzyme	Energy metabolism, carbon: Anaerobic respiration	DMSO reductase subunit B; apparent Fe-S binding subunit; anaerobic
dmsC	MG1655	944032	-2.75011	0.151503	-14.0432	1.06429e-07	-5.1064	0.00156377	Enzyme	Energy metabolism, carbon: Anaerobic respiration	DMSO reductase subunit C, periplasmic; has a membrane bound anchor
ycaC	MG1655	944930	-1.866	0.899147	1.23705	1	2.30833	0.508339	Null		Predicted hydrolase, isochorismatase family, function unknown; homologous to pyrazinamidase and carbamoylsarcosine amidohydrolase; homooctamer
ycaD	MG1655	945870	-1.95447	0.338146	4.49085	0.000235516	8.77722	7.90447e-08	Putative transport	Not classified	Predicted MFS transporter, function unknown; inner membrane protein
ycaM	MG1655	947228	1.17321	1	-4.71723	0.00728372	-5.53429	0.00256402	Putative transport	Not classified	Putative transporter, function unknown
ycaN	MG1655	948659	1.26787	1	-1.94966	0.49693	-2.47191	0.220379	Putative regulator	Not classified	Putative transcriptional regulator, function unknown
ycaK	MG1655	949667	-1.45917	0.979975	-3.91748	0.0685217	-2.68473	0.228168	Null		Predicted NAD(P)H oxidoreductase
pflA	MG1655	950339	-1.18622	1	-1.29947	0.804941	-1.09547	0.977123	Enzyme	Energy metabolism, carbon: Anaerobic respiration	Pyruvate formate-lyase 1-activating enzyme; [formate-C-acetyltransferase 1]-activating enzyme; PFL activase
pflB	MG1655	951271	-2.55136	0.110923	-2.51762	0.0613204	1.0134	1	Enzyme	Energy metabolism, carbon: Anaerobic respiration	Formate C-acetyltransferase 1; pyruvate formate-lyase 1; induced anaerobically; radical activated by PflA; deactivated by AdhE
focA	MG1655	953608	-2.99169	0.0502489	-3.08477	0.0181032	-1.03111	1	Putative transport	Degradation of small molecules: Carbon compounds	Formate channel; mutants are hypophosphite resistance and have elevated intracellular formate and reduced excreted formate
ycaO	MG1655	954871	3.28104	0.0537678	1.89965	0.373771	-1.72718	0.442219	Null		Ribosomal protein S12 methylthiotransferase accessory factor
ycaP	MG1655	956761	-2.08269	0.57673	-1.51781	0.799764	1.37217	0.827999	Null		UPF0702 family predicted inner membrane protein, function unknown, UPF0702
serC	MG1655	957652	-1.36697	0.836003	2.08175	0.091858	2.84568	0.00625756	Enzyme	Amino acid biosynthesis: Serine	Phosphoserine aminotransferase
aroA	MG1655	958811	-1.57188	0.655049	1.79713	0.307159	2.82487	0.0162414	Enzyme	Amino acid biosynthesis: Chorismate	5-enolpyruvyl shikimate-3-phosphate synthase; ESPS synthase; 3-phosphoshikimate-1-carboxyvinyltransferase
ycaL	MG1655	960263	1.78659	0.772394	-1.05475	1	-1.8844	0.502324	Putative factor	Not classified	Verified lipoprotein, predicted metalloprotease
cmk	MG1655	961200	1.99244	0.265257	1.91805	0.207975	-1.03878	1	Enzyme	Pyrimidine ribonucleotide biosynthesis	Cytidylate kinase; multicopy suppressor of UMP kinase mutations
rpsA	MG1655	961994	1.00092	1	1.1781	0.977263	1.17702	0.896124	Structural component	Ribosomal proteins - synthesis, modification	30S ribosomal subunit protein S1; subunit of RNA phage Q beta replicase; binds and stimulates RNAP
ihfB	MG1655	963827	-1.18157	1	-1.36439	0.721005	-1.15473	0.906041	Factor	DNA - replication, repair, restriction/modification	Integration Host Factor (IHF), beta subunit; host infection, mutant phage lambda; site-specific recombination; sequence-specific DNA-binding transcriptional activator
ycaI	MG1655	964319	-1.05671	1	1.36476	0.911894	1.44215	0.759891	Null		Competence protein ComEC homolog, inner membrane protein, function unknown
msbA	MG1655	966620	1.6305	0.571973	1.21898	0.927906	-1.33759	0.688439	Transport	Transport of small molecules: Other	Lipid exporter, fused permease and ATPase components; exports LPS, phospholipids, and lipid A to the outer membrane outer leaflet; drug export and resistance; ABC family transporter; flippase; biogenesis of outer membrane; lipid-activated ATPase
lpxK	MG1655	968365	1.574	0.738941	1.39462	0.787338	-1.12862	0.965635	Putative enzyme	Not classified	Lipid A 4' kinase
ycaQ	MG1655	969388	-1.23074	1	-1.00452	1	1.22521	0.906041	Null		DUF1006 family protein, function unknown; C-terminal wHTH domain; predicted DNA-binding protein
ycaR	MG1655	970672	-2.07297	0.552471	1.19428	1	2.47572	0.19626	Null		UPF0434 family, low abundance protein; function unknown
kdsB	MG1655	970851	-1.50427	0.684428	1.10581	1	1.66343	0.324496	Enzyme	Surface polysaccharides & antigens	3-deoxy-manno-octulosonate cytidylyltransferase; CMP-KDO synthase (CKS); LPS biosynthesis
ycbJ	MG1655	971751	-1.64144	0.722917	-6.72064	9.59245e-05	-4.09435	0.00625756	Null		Protein kinase-like domain protein, function unknown
elyC	MG1655	972621	-1.21431	1	-1.03199	1	1.17668	0.967662	Factor	Murein sacculus, peptidoglycan	Envelope biogenesis factor; DUF218 superfamily protein
smtA	MG1655	973536	-1.55416	0.722917	-1.17687	0.992396	1.32058	0.756711	Enzyme	Central intermediary metabolism: Pool, multipurpose conversions	Putative methyltransferase, SAM-dependent, Hns-regulated
mukF	MG1655	974318	-2.13858	0.231934	1.03119	1	2.20529	0.0988277	Factor	Cell killing	Chromosome condensin MukBEF, kleisin-like subunit, binds calcium
mukE	MG1655	975621	-1.50244	0.734123	-1.14426	1	1.31302	0.736304	Null		Chromosome condensin MukBEF, MukE localization factor
mukB	MG1655	976325	-1.4078	0.810733	-1.05641	1	1.33263	0.689412	Structural component	Cell division	Chromosome condensin MukBEF, ATPase and DNA-binding subunit; SMC-related protein
ldtD	MG1655	981046	-1.29694	0.978666	-1.0457	1	1.24026	0.847351	Enzyme	Murein sacculus, peptidoglycan	Murein L,D-transpeptidase, periplasmic
ycbK	MG1655	983074	-1.65849	0.54041	1.10055	1	1.82525	0.214533	Null		Periplasmic M15A family non-protease, function unknown
ycbL	MG1655	983649	-1.60114	0.551235	1.22175	0.905883	1.9562	0.115648	Null		Glyoxalase II homolog, function unknown
aspC	MG1655	984518	-1.91896	0.265257	-1.06182	1	1.80724	0.197099	Enzyme	Amino acid biosynthesis: Aspartate	Aspartate aminotransferase, AspAT; kynurenine aminotransferase; glutamine transaminase K
ompF	MG1655	985893	2.35589	0.428062	-8.37043	0.000390112	-19.7198	9.15014e-07	Membrane	Outer membrane constituents	Outer membrane porin F
asnS	MG1655	987584	1.37436	0.887242	1.13235	1	-1.21372	0.864836	Enzyme	Aminoacyl tRNA synthetases, tRNA modification	Asparagine--tRNA ligase
pncB	MG1655	989153	1.11171	1	-1.04076	1	-1.15701	0.91038	Enzyme	Biosynthesis of cofactors, carriers: Pyridine nucleotide	Nicotinate phosphoribosyltransferase
pepN	MG1655	990621	-1.27116	0.958619	-1.16445	0.971797	1.09164	0.979229	Enzyme	Degradation of proteins, peptides, glyco	Aminopeptidase N
ssuB	MG1655	993276	-1.68592	0.873582	1.22563	1	2.0663	0.447531	Transport	Not classified	Aliphatic sulfonate ABC transporter ATPase; sulfur starvation inducible
ssuC	MG1655	994040	-2.17329	0.979975	-1.10341	1	1.9696	0.838705	Putative transport	Not classified	Aliphatic sulfonate ABC transporter permease; sulfur starvation inducible
ssuD	MG1655	994842	1.38897	1	2.40021	0.460332	1.72805	0.699973	Null		FMNH2-dependent aliphatic sulfonate monooxygenase; sulfur starvation inducible
ssuA	MG1655	995984	1.2452	1	2.35154	0.532201	1.88849	0.663251	Null		Aliphatic sulfonate ABC transporter periplasmic binding protein; sulfur starvation inducible
ssuE	MG1655	996936	1.7867	1	3.10019	0.48293	1.73515	0.782332	Null		NADP(H):FMN oxidoreductase; sulfur starvation inducible
elfA	MG1655	997867	-1.44304	1	-3.37127	0.512	-2.33623	0.667075	Structural component	Surface structures	Laminin-binding fimbrin subunit, FimA homolog
elfD	MG1655	998489	1.59249	0.974188	-1.03073	1	-1.64142	0.769883	Putative factor	Surface structures	Putative periplasmic pilus chaperone, induced by AI-2 pheromone
elfC	MG1655	999215	1.04301	1	-1.02529	1	-1.06938	1	Putative membrane	Outer membrane constituents	Putative outer membrane fimbrial subunit export usher protein
elfG	MG1655	1001806	-1.24708	1	-1.23979	1	1.00588	1	Putative structural component	Surface structures	FimA homolog, function unknown
ycbU	MG1655	1002888	1.2229	1	1.55461	0.88141	1.27125	0.937409	Putative structural component	Surface structures	FimA family protein
ycbV	MG1655	1003438	-2.5509	0.636856	-1.18652	1	2.1499	0.564424	Putative structural component	Surface structures	FimA family protein
ycbF	MG1655	1003946	-1.2934	1	1.02212	1	1.32201	0.888867	Putative factor	Surface structures	Putative periplasmic pilus chaperone, function unknown
pyrD	MG1655	1004767	1.40161	0.862672	1.64646	0.44709	1.17469	0.90277	Enzyme	Pyrimidine ribonucleotide biosynthesis	Dihydroorotate dehydrogenase, UMP biosynthesis
zapC	MG1655	1005951	-2.1992	0.429853	-1.4022	0.84521	1.56839	0.626989	Null		FtsZ stabilizer
ycbX	MG1655	1006490	1.38184	0.906539	-1.1367	1	-1.57074	0.494294	Null		6-N-hydroxylaminopurine detoxification oxidoreductase; 2Fe-2S cluster
rlmL	MG1655	1007843	1.49692	0.73454	1.68715	0.393859	1.12709	0.952166	Enzyme	rRNA modification	Fused 23S rRNA m(2)G2445 and m(7)G2069 methyltransferase; SAM-dependent
uup	MG1655	1009963	1.29592	0.979975	1.62265	0.511999	1.25212	0.835037	Factor	DNA - replication, repair, restriction/modification	DNA-binding ATPase involved in replication; cytosolic; ABC-F family protein
pqiA	MG1655	1012000	1.59123	0.682805	1.66307	0.471654	1.04515	1	Phenotype	Not classified	Paraquat-inducible, SoxRS-regulated inner membrane protein; RpoS regulon; function unknown
pqiB	MG1655	1013258	-1.01592	1	1.35384	0.754068	1.37539	0.637312	Phenotype	Not classified	Paraquat-inducible, SoxRS-regulated MCE domain protein; RpoS regulon; predicted N-terminal membrane anchor; C-terminal DASH_Duo1-related domain; function unknown
pqiC	MG1655	1014895	-1.0257	1	1.1158	1	1.14447	0.946369	Null		Paraquat-inducible DUF330 family predicted lipoprotein; SoxRS-regulated; RpoS regulon; function unknown
rmf	MG1655	1015714	-4.69977	0.043826	2.14707	0.411833	10.0908	0.000229819	Factor	Ribosomes - maturation and modification	Ribosome Modulation Factor RMF; binds 70S ribosome dimers to form 100S; occurs in stationary phase
fabA	MG1655	1015951	2.38569	0.113683	-1.31279	0.820072	-3.13191	0.00647481	Enzyme	Fatty acid and phosphatidic acid biosynthesis	3R-3-hydroxydecanoyl acyl carrier protein (ACP) dehydratase; also called beta-hydroxydecanoylthioester dehydrase
ycbZ	MG1655	1016538	1.20167	1	-1.15126	0.994031	-1.38343	0.616776	Putative enzyme	Not classified	S16 peptidase family protein
matP	MG1655	1018484	1.02041	1	-1.76592	0.508795	-1.80195	0.423534	Factor	DNA - replication, repair, restriction/modification	Ter macrodomain organizer matS-binding protein
ompA	MG1655	1019012	-1.43765	0.689774	-1.29731	0.764801	1.10817	0.951408	Membrane	Outer membrane constituents	Outer membrane protein A; Outer membrane porin A; T-even phage receptor; weak porin; homodimer, abundant cell surface protein
sulA	MG1655	1020409	1.13375	1	-1.0009	1	-1.13477	0.965573	Phenotype	Cell division	Inhibits cell division and ftsZ ring formation; lexA regulon
sxy	MG1655	1021137	-1.54737	0.85825	-2.67	0.138286	-1.72551	0.509914	Null		Required for expression of CRP-S-dependent promoters
yccS	MG1655	1021729	1.57429	0.719203	1.28624	0.892695	-1.22395	0.869297	Null		Putative transporter, FUSC superfamily inner membrane protein, tandem domains
yccF	MG1655	1023901	1.85947	0.649727	1.4158	0.848526	-1.31337	0.850775	Null		DUF307 family inner membrane protein
helD	MG1655	1024470	-1.98228	0.284226	1.06972	1	2.12048	0.10485	Enzyme	DNA - replication, repair, restriction/modification	ATP-dependent DNA Helicase IV
mgsA	MG1655	1026556	-1.36262	0.85801	-3.9635	0.000189558	-2.90874	0.00637549	Enzyme	Central intermediary metabolism: Pool, multipurpose conversions	Methylglyoxal synthase
yccT	MG1655	1027110	1.22762	1	-2.52944	0.432908	-3.1052	0.235021	Null		UPF0319 family protein
yccU	MG1655	1027945	-2.24049	0.258054	-1.74583	0.43646	1.28333	0.821114	Null		Oleic-acid induced protein
hspQ	MG1655	1028403	1.81067	0.465747	1.01261	1	-1.78812	0.299109	Null		Heat shock protein involved in degradation of mutant DnaA; hemimethylated oriC DNA-binding protein; mutation suppresses some dnaA(Ts)
rlmI	MG1655	1028778	1.40838	0.877695	1.55477	0.578524	1.10394	0.982266	Enzyme	rRNA modification	23S rRNA m(5)C1962 methyltransferase, SAM-dependent
yccX	MG1655	1030063	-1.47716	0.970584	-1.88708	0.582119	-1.27751	0.903721	Null		Acylphosphatase, weak activity
tusE	MG1655	1030338	1.05547	1	-1.92932	0.376505	-2.03634	0.268819	Orf	Not classified	mnm(5)-s(2)U34-tRNA 2-thiolation step sulfurtransferase; binding partner linking TusBCD to MnmA; may transfer sulfur first to MnmA or directly to tRNA
yccA	MG1655	1030758	1.1867	1	-1.98001	0.182917	-2.34967	0.0550797	Putative transport	Not classified	Modulator of FtsH protease, inner membrane protein; mutant YccA stabilizes SecY(Ts), suppression requires HflKC; BAX Inhibitor-1 family protein
serT	MG1655	1031624	-3.63996	1	-1.03142	1	3.52906	1	Null		Serine tRNA(UGA) 1
hyaA	MG1655	1032138	-1.06557	1	2.18957	0.615598	2.33313	0.490482	Enzyme	Energy metabolism, carbon: Aerobic respiration	Hydrogenase-1 small subunit, periplasmic
hyaB	MG1655	1033253	1.0057	1	3.8728	0.231479	3.85084	0.195156	Enzyme	Energy metabolism, carbon: Aerobic respiration	Hydrogenase-1 large subunit, periplasmic
hyaC	MG1655	1035065	-1.42647	1	3.20847	0.307895	4.57679	0.110015	Putative enzyme	Energy metabolism, carbon: Aerobic respiration	Hydrogenase 1 b-type cytochrome subunit
hyaD	MG1655	1035769	-1.03614	1	2.63531	0.415339	2.73056	0.337027	Factor	Energy metabolism, carbon: Aerobic respiration	Hydrogenase 1 maturation protease
hyaE	MG1655	1036353	1.13444	1	2.57679	0.46555	2.27143	0.508071	Factor	Energy metabolism, carbon: Aerobic respiration	Probable HyaA chaperone
hyaF	MG1655	1036748	1.12925	1	3.07827	0.280373	2.72593	0.319485	Phenotype	Energy metabolism, carbon: Aerobic respiration	Nickel incorporation into hydrogenase 1 subunits
cbdA	MG1655	1037739	-2.69545	0.386004	6.34009	0.00717076	17.0894	2.2407e-05	Putative enzyme	Energy metabolism, carbon: Electron transport	Cytochrome bd-II oxidase subunit 1
cbdB	MG1655	1039295	-1.85543	0.684428	5.089	0.00868501	9.44231	0.000169521	Putative enzyme	Energy metabolism, carbon: Electron transport	Cytochrome bd-II oxidase subunit 2
cbdX	MG1655	1040444	-1.59069	1	1.38727	1	2.20672	0.951408	Null		Probable subunit of cytochrome bd-II oxidase
appA	MG1655	1040616	-2.00262	0.571492	4.00887	0.0231409	8.02826	0.000258768	Enzyme	Central intermediary metabolism: Pool, multipurpose conversions	Acid phosphatase, pH 2.5, exopolyphosphatase; phytase
etk	MG1655	1042029	1.88736	0.950276	1.39661	0.999077	-1.35139	0.942147	Null		Tyrosine-protein kinase, required for O-antigen capsule formation; autokinase; polymyxin resistance
etp	MG1655	1044229	1.78824	0.988337	1.31111	1	-1.36392	0.951431	Enzyme	Not classified	Protein-tyrosine-phosphatase, required for O-antigen capsule formation; dephosphorylates Etk-P
gfcE	MG1655	1044663	1.56206	1	1.16817	1	-1.33719	0.953342	Transport	Not classified	Probable OMA family export channel; required to make O-antigen capsule; outer membrane auxillary lipoprotein
gfcD	MG1655	1045848	1.28846	1	1.06911	1	-1.20517	1	Null		Predicted periplasmic protein; required to make O-antigen capsule
gfcC	MG1655	1047944	1.36686	1	1.20155	1	-1.13758	1	Null		Predicted periplasmic protein; required to make O-antigen capsule
gfcB	MG1655	1048687	2.05653	0.951855	1.05626	1	-1.947	0.769883	Putative regulator	Not classified	Lipoprotein required to make O-antigen capsule; predicted outer membrane location
gfcA	MG1655	1049438	1.72217	1	-1.26312	1	-2.1753	0.70141	Null		Threonine-rich inner membrane protein; required to make O-antigen capsule
insA_4	MG1655	1049832	-1.07006	1	-1.23141	1	-1.15078	1
insB1_4	MG1655	1050026	3.8746	1	8.39459	0.762642	2.16657	0.948397
cspH	MG1655	1050962	20.9574	0.00120651	3.74797	0.252404	-5.59166	0.0468726	Phenotype	Not classified	Cold shock protein homolog, not cold-inducible
cspG	MG1655	1051460	45.4476	1.09647e-10	37.6587	3.39216e-11	-1.20683	0.916507	Phenotype	Not classified	Cold shock protein G
ymcE	MG1655	1051846	8.9541	0.0924085	4.21344	0.323855	-2.12513	0.608115	Phenotype	Not classified	Cold shock gene, function unknown; mistakenly thought to be sfa, which is the adjacent gene, now called gnsA
gnsA	MG1655	1052066	1.40619	0.914249	-2.94595	0.0358628	-4.14258	0.00292993	Null		Multicopy suppressor of null secG(Cs) and fabA6(Ts); overexpression increases unsaturated fatty acid content of phospholipids; gnsB paralog
yccM	MG1655	1052288	-1.8043	0.85801	-3.23036	0.231213	-1.79037	0.649842	Null		Putative polyferredoxin
torS	MG1655	1053433	-1.17633	1	-1.59832	0.663521	-1.35874	0.794928	Enzyme	Energy metabolism, carbon: Anaerobic respiration	Sensor kinase for torCAD operon
torT	MG1655	1056260	-1.81886	0.741164	-1.63203	0.729693	1.11448	1	Regulator	Energy metabolism, carbon: Anaerobic respiration	Periplasmic TMAO binding protein; required for ToSrR response to TMAO
torR	MG1655	1057261	1.40368	0.936277	1.19681	0.994391	-1.17284	0.938497	Regulator	Energy metabolism, carbon: Anaerobic respiration	Response regulator for torCAD operon
torC	MG1655	1058083	-1.75159	0.857454	-2.39775	0.411833	-1.3689	0.887215	Enzyme	Energy metabolism, carbon: Anaerobic respiration	c-Type cytochrome
torA	MG1655	1059255	-1.81024	0.770592	-1.24058	1	1.45919	0.78038	Enzyme	Energy metabolism, carbon: Anaerobic respiration	Molybdoprotein trimethylamine N-oxide reductase
torD	MG1655	1061798	-1.87731	0.798067	-1.0859	1	1.7288	0.656659	Enzyme	Energy metabolism, carbon: Anaerobic respiration	Redox enzyme maturation protein (REMP) for TorA; cytoplasmic chaperone for TorA activation; GTPase; protects TorA TAT signal peptide from degradation
cbpM	MG1655	1062549	-1.3204	0.988337	1.80874	0.443247	2.38826	0.132134	Null		Modulator of CbpA co-chaperone activity
cbpA	MG1655	1062854	-1.53413	0.792598	1.65962	0.538611	2.54607	0.0818115	Factor	Chaperones	DnaK co-chaperone, binds curved DNA
yccE	MG1655	1064035	1.0794	1	1.00964	1	-1.06909	1	Null		PRK09784 family protein
agp	MG1655	1065584	-1.26624	1	-10.1584	5.6653e-07	-8.0225	9.48041e-06	Enzyme	Central intermediary metabolism: Pool, multipurpose conversions	Periplasmic glucose-1-phosphatase, acidic; has inositol phosphatase activity
yccJ	MG1655	1066863	-1.71667	0.864278	1.01661	1	1.74519	0.623278	Null		Uncharacterized protein
wrbA	MG1655	1067111	-4.39405	0.0746457	1.21176	1	5.32452	0.0139481	Enzyme	Not classified	NAD(P)H:quinone oxidoreductase, type IV NQO; may protect against oxidative stress; dimeric, binds one FMN per monomer
ymdF	MG1655	1068080	1.41781	1	16.1237	5.60748e-05	11.3723	0.000500479	Null		KGG family protein
rutG	MG1655	1068510	-1.94723	0.718539	1.32413	0.967225	2.57837	0.255674	Transport	Pyrimidine nitrogen catabolism	Pyrimidine permease; pyrimidine nitrogen catabolism; required for efficient utilization of uracil and thymine
rutF	MG1655	1069859	-1.58655	1	1.25973	1	1.99863	0.640712	Enzyme	Pyrimidine nitrogen catabolism	Flavin:NADH reductase; required for the regeneration of FMN for RutA in vivo
rutE	MG1655	1070364	1.02243	1	1.79962	0.868119	1.76014	0.781786	Enzyme	Pyrimidine nitrogen catabolism	Putative malonic semialdehyde reductase; pyrimidine nitrogen catabolism; reduces toxic malonic semaldehyde, which is required for pyrimidine nitrogen degradation in vivo but not in vitro
rutD	MG1655	1070964	1.44344	1	2.50978	0.43646	1.73874	0.724143	Enzyme	Pyrimidine nitrogen catabolism	Putative aminoacrylate hydrolase; reactive intermediate detoxification; required for pyrimidine nitrogen degradation in vivo but not in vitro
rutC	MG1655	1071772	1.75343	1	2.91558	0.687438	1.66279	0.866056	Enzyme	Pyrimidine nitrogen catabolism	Putative aminoacrylate deaminase; trimeric; weak enamine/imine deaminase activity; reactive intermediate detoxification; required for pyrimidine nitrogen degradation in vivo but not in vitro
rutB	MG1655	1072170	-1.18164	1	1.65407	0.968573	1.95452	0.741927	Enzyme	Pyrimidine nitrogen catabolism	Ureidoacrylate amidohydrolase; pyrimidine nitrogen catabolism
rutA	MG1655	1072862	1.62568	1	8.29065	0.0491762	5.09979	0.129358	Enzyme	Pyrimidine nitrogen catabolism	Pyrimidine oxygenase, FMN-dependent; pyrimidine nitrogen catabolism; requires RutF to regenerate FMN in vivo
rutR	MG1655	1074241	-1.00187	1	-1.15054	1	-1.1484	0.965573	Regulator	Pyrimidine nitrogen catabolism	Repressor for rut operon; pyrimidine nitrogen catabolism
putA	MG1655	1074919	18.7446	1.26271e-07	4.11648	0.0105471	-4.55356	0.00518866	Enzyme	Degradation of small molecules: Amino acids	Proline dehydrogenase and repressor for the putAP divergon
putP	MG1655	1079304	2.46092	0.378956	3.09903	0.104809	1.2593	0.897879	Transport	Transport of small molecules: Cations	Proline/Na+, Li+ symport protein; also transports propionate (Reed, 2006)
efeU	MG1655	1081355	11.3801	1.73171e-06	422.38	1.5988e-32	37.1158	6.84639e-17
efeO	MG1655	1082242	7.29467	1.83309e-06	271.817	1.41907e-35	37.2624	2.79471e-19	Null		Inactive acid-inducible low-pH ferrous ion transporter EfeUOB; acid-inducible periplasmic protein
efeB	MG1655	1083375	3.11206	0.0337709	141.87	2.47064e-26	45.5872	3.63077e-18	Null		Deferrrochelatase, periplasmic; inactive acid inducible low-pH ferrous ion transporter EfeUOB; periplasmic acid peroxidase; heme cofactor
phoH	MG1655	1084991	14.6665	1.02758e-05	62.552	2.93232e-12	4.26497	0.0143225	Regulator	Central intermediary metabolism: Phosphorus compounds	Phosphate starvation-inducible ATP-binding protein; predicted PhoH family P-loop ATPase; function unknown
pgaD	MG1655	1086105	1.05135	1	-2.66764	0.333609	-2.80462	0.252449	Enzyme	Surface polysaccharides and antigens	Biofilm PGA synthase PgaCD, regulatory subunit; c-di-GMP-stimulated activity and dimerization
pgaC	MG1655	1086520	-1.07127	1	-4.77979	0.056213	-4.46182	0.0651268	Enzyme	Surface polysaccharides and antigens	Biofilm PGA synthase PgaCD, catalytic subunit; poly-beta-1,6-N-acetyl-D-glucosamine synthase; c-di-GMP-stimulated activity and dimerization
pgaB	MG1655	1087838	1.17387	1	-4.44868	0.0472077	-5.22218	0.0215171	Transport	Surface polysaccharides & antigens	Poly-beta-1,6-N-acetyl-D-glucosamine (PGA) N-deacetylase; deacetylase required for biofilm adhesin polysaccharide PGA export; outer membrane lipoprotein
pgaA	MG1655	1089865	1.20344	1	-4.71808	0.034018	-5.67793	0.0139989	Transport	Surface polysaccharides & antigens	Biofilm adhesin polysaccharide PGA secretin; OM porin
ycdT	MG1655	1092875	-1.07368	1	-5.31481	0.00319009	-4.95009	0.00525311	Null		Diguanylate cyclase, membrane-anchored
insF1_4	MG1655	1094274	-1.53521	1	-1.18	1	1.30103	1
insE1_4	MG1655	1095137	2.22712	0.918125	1.2926	1	-1.72298	0.857199
ymdE	MG1655	1095504	1.50354	1	-1.2387	1	-1.86243	0.90277
ycdU	MG1655	1095842	1.52918	1	-1.6458	0.876951	-2.51673	0.455098	Null		Putative inner membrane protein
serX	MG1655	1097564	2.48122	1	-1.69153	1	-4.19706	0.711032	Null		Serine tRNA(GGA) 5
ghrA	MG1655	1097885	-1.49738	0.803285	1.08846	1	1.62983	0.472431	Enzyme	Not classified	Glyoxylate/hydroxypyruvate reductase A; activity higher on glyoxylate than hydroxypyruvate
ycdX	MG1655	1098878	-2.05136	0.247491	-1.4324	0.659205	1.43212	0.58828	Enzyme	Central intermediary metabolism: Phosphorus compounds	Alkaline phosphatase; required for swarming phenotype; chaperoned by YcdY
ycdY	MG1655	1099639	-1.84702	0.397603	-1.65727	0.417911	1.11449	0.964604	Putative enzyme	Not classified	YcdX chaperone; redox enzyme maturation protein (REMP); required for swarming phenotype
ycdZ	MG1655	1100295	1.26476	1	1.43737	0.797517	1.13648	0.973745	Null		DUF1097 family inner membrane protein
csgG	MG1655	1100850	1.06636	1	-1.46474	0.879071	-1.56194	0.722405	Structural component	Surface structures	Pore-forming OM lipoprotein for curli subunit secretion; CsgEFG curlin secretion complex
csgF	MG1655	1101710	2.02513	0.966297	-1.09284	1	-2.21315	0.68777	Structural component	Surface structures	OM protein required for curli nucleation by CsgB; CsgEFG curlin secretion complex
csgE	MG1655	1102151	1.0939	1	-2.98283	0.50816	-3.26292	0.403448	Structural component	Surface structures	Curlin secretion specificity factor; blocks CsgA amyloid formation; CsgEFG curlin secretion complex
csgD	MG1655	1102545	1.74406	0.920884	-1.32647	0.996335	-2.31344	0.455006	Putative regulator	Not classified	Transcriptional activator for csgBA and other genes
csgB	MG1655	1103950	-3.49171	0.558717	-1.87	0.844306	1.86723	0.811019	Structural component	Surface structures	Curli nucleator protein curlin CsgB, minor curli subunit
csgA	MG1655	1104446	-1.89882	0.79442	-2.74654	0.322985	-1.44644	0.848594	Regulator	Surface structures	Curli subunit, major; CsgA curlin, cryptic
csgC	MG1655	1104960	1.62876	1	1.45835	1	-1.11685	1	Putative structure	Not classified	Curli assembly protein
ymdA	MG1655	1105413	4.79494	0.279098	11.9533	0.013549	2.49291	0.499452	Null		Function unknown, pfam00419 family, fimbrial protein
ymdB	MG1655	1105819	-1.1428	1	2.68508	0.247543	3.06851	0.1329	Null		O-acetyl-ADP-ribose deacetylase; RNase III inhibitor during cold shock; putative cardiolipin synthase C regulatory subunit
clsC	MG1655	1106354	-1.51077	0.925936	1.93538	0.475007	2.92391	0.107276	Enzyme	Macromolecule synthesis: Phospholipids	Cardiolipin synthase 3, active in stationary phase
opgC	MG1655	1107783	4.38439	0.0788481	1.02973	1	-4.25781	0.0398395	Null		OPG biosynthetic transmembrane succinyltransferase
opgG	MG1655	1109334	-1.12012	1	-1.27186	0.864185	-1.13547	0.941632	Enzyme	Osmoregulated periplasmic glucan (OPG) biosynthesis	OPG biosynthetic beta-1,6 branching glycosyltransferase; periplasmic
opgH	MG1655	1110862	1.05901	1	-1.03172	1	-1.0926	0.982091	Enzyme	Osmoregulated periplasmic glucan (OPG) biosynthesis biosynthesis	OPG biosynthetic UDP-glucose beta-1,2 glycosyltransferase; transmembrane, ACP-dependent; nutrient-dependent cell size regulator; FtsZ assembly antagonist
yceK	MG1655	1113578	1.59956	0.962234	1.98642	0.623986	1.24185	0.954326	Null		Outer membrane integrity lipoprotein
msyB	MG1655	1113806	-1.5309	0.880108	-1.80505	0.52867	-1.17908	0.947735	Phenotype	Protein, peptide secretion	In multicopy restores growth and protein export functions of secY and secA mutants
mdtG	MG1655	1114263	-1.22962	1	1.1268	1	1.38553	0.763356	Putative transport	Not classified	Multidrug resistance efflux transporter; overexpression resistance to fosfomycin and deoxycholate
lpxL	MG1655	1115661	-1.0586	1	-1.41861	0.720601	-1.34008	0.722405	Factor	Adaptations, atypical conditions	Lipid A synthesis, KDO2-lipid IVA lauroyl-ACP acyltransferase; not under heat shock regulation; membrane protein affecting cell division, growth, and high-temperature survival
yceA	MG1655	1116806	5.1049	0.000163204	17.0088	8.94835e-13	3.33185	0.00357647	Null		Putative rhodanese
yceI	MG1655	1117900	3.77304	0.10767	4.39493	0.0260217	1.16483	0.972422	Null		Periplasmic high pH-inducible lipid-binding protein; dimeric
yceJ	MG1655	1118479	2.56728	0.448395	2.49808	0.33502	-1.0277	1	Putative enzyme	Not classified	Cytochrome b561 homolog
yceO	MG1655	1119306	1.92679	1	-1.66094	1	-3.20028	0.651535	Null		Expressed protein, function unknown
solA	MG1655	1119467	-1.24719	0.987441	1.00186	1	1.24951	0.795611	Putative enzyme	Not classified	N-methyltryptophan oxidase, FAD-containing; monomeric
bssS	MG1655	1120700	2.39946	0.216523	-2.03844	0.26942	-4.89116	0.000886282	Null		Repressor of biofilm formation by indole transport regulation; global regulator, e.g. of AI-2 transport and motility genes; cold shock gene
dinI	MG1655	1121241	1.26782	1	-1.11533	1	-1.41404	0.77851	Phenotype	Not classified	Stabilizes RecA filaments; multicopy suppressor of dinD cold-sensitive filamentous phenotype; possible ssDNA mimic
pyrC	MG1655	1121560	1.05701	1	2.18152	0.11953	2.06385	0.137573	Enzyme	Pyrimidine ribonucleotide biosynthesis	Dihydroorotase, the third step in pyrimidine biosynthesis; dimeric; Zn(II) metalloenzyme, binuclear metal center
yceB	MG1655	1122712	-1.14384	1	-1.13351	1	1.00911	1	Null		DUF1439 family verified lipoprotein
grxB	MG1655	1123406	-1.45475	0.85801	-1.15134	1	1.26353	0.838705	Carrier	Biosynthesis of cofactors, carriers: Thioredoxin, glutaredoxin, glutathione	Glutaredoxin 2; regulated by RpoS and ppGpp
mdtH	MG1655	1124117	-2.84383	0.116859	1.86994	0.389262	5.31777	0.000710846	Null		Multidrug resistance efflux transporter; overexpression resistance to norfloxacin and enoxacin
rimJ	MG1655	1125561	-1.13187	1	-1.27321	0.867038	-1.12488	0.953876	Enzyme	Ribosomes - maturation and modification	Ribosomal protein S5 N-acetyltransferase; modification of 30S ribosomal subunit protein S5; acetylation of N-terminal alanine
yceH	MG1655	1126156	-1.16004	1	-1.21792	0.944127	-1.0499	1	Null		UPF0502 family protein
yceM	MG1655	1126805	-1.17179	1	-1.16127	1	1.00906	1	Putative factor	Not classified	Predicted oxidoreductase, function unknown
murJ	MG1655	1127838	1.32378	0.988337	1.08847	1	-1.21619	0.900283	Putative factor	Not classified	Putative lipid II flippase; required for murein synthesis
flgN	MG1655	1129413	2.17825	0.531401	-1.14392	1	-2.49174	0.220536	Phenotype	Surface structures	Initiation of flagellar filament assembly
flgM	MG1655	1129834	2.26472	0.508905	-1.22743	1	-2.77979	0.167566	Factor	Surface structures	Anti-sigma 28 (FliA) factor; regulator of FlhD
flgA	MG1655	1130203	2.42189	0.562482	2.88138	0.278075	1.18972	0.973745	Putative structure	Surface structures	Flagellar basal body P-ring formation
flgB	MG1655	1131017	3.99078	0.149852	2.3158	0.422783	-1.72329	0.638839	Structural component	Surface structures	Flagellar basal body rod subunit
flgC	MG1655	1131437	4.17118	0.139756	2.73506	0.29373	-1.52508	0.766494	Structural component	Surface structures	Flagellar basal body rod subunit
flgD	MG1655	1131853	3.85573	0.162512	2.76439	0.271734	-1.39478	0.846624	Putative structure	Surface structures	Flagellar basal body rod modification
flgE	MG1655	1132573	2.73817	0.455335	2.82601	0.297887	1.03208	1	Structural component	Surface structures	Flagellar hook subunit protein
flgF	MG1655	1133801	1.96434	0.779336	3.14446	0.249005	1.60077	0.747387	Structural component	Surface structures	Flagellar basal body rod subunit
flgG	MG1655	1134728	2.55722	0.524288	2.72482	0.325685	1.06554	1	Structural component	Surface structures	Flagellar basal body rod major subunit
flgH	MG1655	1135563	3.58413	0.265257	3.37869	0.200439	-1.06081	1	Structural component	Surface structures	Flagellar synthesis, basal body L-ring lipoprotein
flgI	MG1655	1136273	3.0311	0.344719	2.6588	0.320655	-1.14002	1	Putative structural component	Surface structures	Basal body P-ring flagellar protein
flgJ	MG1655	1137370	2.44645	0.558717	2.72266	0.322591	1.1129	1	Structure	Surface structures: enzyme Murein sacculus, peptidoglycan	Flagellar rod assembly protein/beta-N-acetylglucosaminidase; bifunctional; autolysin
flgK	MG1655	1138377	1.36868	1	-1.0115	1	-1.38441	0.827999	Structural component	Surface structures	Flagellar synthesis, hook-associated protein
flgL	MG1655	1140032	1.51404	0.950619	-1.15476	1	-1.74834	0.58828	Structural component	Surface structures	Flagellar synthesis, hook-associated protein
rne	MG1655	1141181	1.01143	1	-1.02433	1	-1.03604	1	Enzyme	Degradation of RNA	RNase E; component of RNA degradosome; mRNA turnover; 5S and 16S RNA maturation
yceQ	MG1655	1144501	1.73904	1	-2.34714	0.979243	-4.08177	0.590784	Null		Function unknown
rluC	MG1655	1144939	1.01385	1	1.42444	0.707292	1.40498	0.640712	Enzyme	rRNA modification	23S rRNA pseudouridine(955,2504,2580) synthase
yceF	MG1655	1146010	-1.4008	0.864278	-1.94459	0.232364	-1.38819	0.655559	Null		m(7)GTP pyrophosphatase; Maf-like protein
psrD	MG1655	1146588	1.96707	0.82035	1.02453	1	-1.91997	0.618026	Null		Novel sRNA, function unknown
yceD	MG1655	1146793	2.17521	0.199641	1.06188	1	-2.04846	0.138855	Null		DUF177 family protein
rpmF	MG1655	1147366	1.52318	0.674235	1.04014	1	-1.46439	0.534909	Structural component	Ribosomal proteins - synthesis, modification	50S ribosomal subunit protein L32
plsX	MG1655	1147620	1.09781	1	1.35086	0.784288	1.23051	0.84295	Phenotype	Macromolecule synthesis, modification: Phospholipids	Probable phosphate acyltransferase
fabH	MG1655	1148758	-1.67152	0.532184	1.32518	0.791604	2.21507	0.0735051	Enzyme	Fatty acid and phosphatidic acid biosynthesis	Beta-ketoacyl-ACP synthase III; KAS III; monomer
fabD	MG1655	1149727	-1.57223	0.593282	-1.1057	1	1.42193	0.557928	Enzyme	Fatty acid and phosphatidic acid biosynthesis	Malonyl-CoA-acyl carrier protein transacylase
fabG	MG1655	1150669	-1.20731	1	-1.41342	0.655042	-1.17072	0.888867	Enzyme	Fatty acid and phosphatidic acid biosynthesis	Beta-ketoacyl-ACP reductase
acpP	MG1655	1151614	-1.19355	1	-1.80536	0.240595	-1.5126	0.455275	Carrier	Fatty acid and phosphatidic acid biosynthesis	Acyl carrier protein ACP
fabF	MG1655	1151938	-1.38868	0.833294	-1.03971	1	1.33565	0.680524	Enzyme	Fatty acid and phosphatidic acid biosynthesis	Beta-ketoacyl-ACP synthase II; KAS II; homodimeric
pabC	MG1655	1153299	-1.71484	0.731618	1.53524	0.737928	2.63269	0.129546	Enzyme	Biosynthesis of cofactors, carriers: Folic acid	Sulfonamide resistance; aminodeoxychorismate lyase
yceG	MG1655	1154111	1.15255	1	1.56701	0.653491	1.35961	0.764903	Putative enzyme	Not classified	Septation protein, ampicillin sensitivity
tmk	MG1655	1155123	-2.18819	0.378559	1.69675	0.55239	3.71281	0.0146051	Enzyme	2'-Deoxyribonucleotide metabolism	Thymidylate kinase
holB	MG1655	1155761	-1.13314	1	1.48499	0.656685	1.6827	0.401008	Enzyme	DNA - replication, repair, restriction/modification	DNA polymerase III, delta' subunit; part of the DnaX clamp loader complex, the stator protein
ycfH	MG1655	1156776	1.43215	0.78937	1.62635	0.423531	1.1356	0.938535	Null		Predicted DNase, tatD paralog, no Tat phenotype
ptsG	MG1655	1157868	-1.27049	1	-1.58082	0.651138	-1.24426	0.879172	Transport	Transport of small molecules: Carbohydrates, organic acids, alcohols	Glucose phophotransferase Enzyme IIBC(Glc); glucose permease; dimeric
fhuE	MG1655	1159361	2.16844	0.333213	27.5837	2.33725e-12	12.7205	4.19308e-08	Transport	Transport of small molecules: Cations	Outer membrane receptor for ferric-rhodotorulic acid; also receptor for ferric siderophores coprogen and ferrioxamine B
hinT	MG1655	1161884	-1.36305	0.919973	-1.11778	1	1.21942	0.86494	Null		Activator of DadA, D-alanine catabolism; purine nucleoside phosphoramidase; aminoacyl-adenylate hydrolase
ycfL	MG1655	1162246	-1.40909	0.866669	-1.07509	1	1.31067	0.759392	Null		Probable lipoprotein, function unknown; Cys conserved
lpoB	MG1655	1162637	-1.45008	0.767771	-1.28786	0.839914	1.12596	0.949044	Null		OM lipoprotein stimulator of MrcB transpeptidase
thiK	MG1655	1163259	-1.94392	0.378559	-1.03829	1	1.87223	0.252392	Enzyme	Biosynthesis of cofactors, carriers: Thiamine	Thiamine kinase involved in thiamine salvage
nagZ	MG1655	1164094	-2.21553	0.138516	-1.10942	1	1.99702	0.126972	Null		Beta-N-acetylglucosaminidase
ycfP	MG1655	1165142	-1.77965	0.399536	-1.47113	0.580846	1.20972	0.846624	Null		Predicted UPF0227 family esterase, function unknown
ndh	MG1655	1166084	-3.92372	0.0177629	-2.78098	0.0646311	1.41091	0.70689	Enzyme	Energy metabolism, carbon: Aerobic respiration	Respiratory NADH dehydrogenase II; NADH:ubiquinone oxidoreductase II; membrane-bound flavoprotein; cupric reductase
ycfJ	MG1655	1167598	2.18472	0.719203	6.45753	0.02462	2.95578	0.251373	Null		Putative periplasmic protein, UmoD homolog
ycfQ	MG1655	1168199	-1.06811	1	1.39306	0.80029	1.48793	0.617612	Regulator	Not classified	Repressor for bhsA(ycfR)
bhsA	MG1655	1169072	4.75272	0.0364457	9.09074	0.000257004	1.91275	0.454117	Null		Peroxide and cadmium resistance periplasmic protein; biofilm and cell surface modulator; DUF1471 family protein
ldtC	MG1655	1169411	1.36559	0.999826	-1.85845	0.559756	-2.53788	0.205155	Enzyme	Murein sacculus, peptidoglycan	L,D-transpeptidase linking Lpp to murein, periplasmic
mfd	MG1655	1170517	-1.51822	0.642008	1.53673	0.474797	2.33309	0.0357899	Factor	DNA - replication, repair, restriction/modification	Transcription repair coupling factor
ycfT	MG1655	1174091	1.97449	0.865114	1.57943	0.939161	-1.25013	0.961284	Null		Inner membrane protein, function unknown
lolC	MG1655	1175426	1.00314	1	-1.2045	0.947231	-1.20828	0.861568	Null		LolA-dependent release of lipoproteins from inner membrane; essential gene
lolD	MG1655	1176618	-2.07246	0.292931	-1.04769	1	1.97812	0.197968	Putative transport	Not classified	LolA-dependent release of lipoproteins from inner membrane; essential gene
lolE	MG1655	1177319	-1.93374	0.29825	-1.28119	0.844983	1.50933	0.488949	Putative enzyme	Not classified	LolA-dependent release of lipoproteins from inner membrane; essential gene
nagK	MG1655	1178592	-1.49776	0.701102	-1.21972	0.922147	1.22795	0.827999	Null		N-acetyl-D-glucosamine kinase; phosphorylates GlcNAc in the cytoplasm
cobB	MG1655	1179630	-1.99321	0.248625	-1.52381	0.52867	1.30805	0.719087	Null		Protein lysine deacetylase, NAD(+)-dependent; chemotaxis regulator; protein lysine desuccinylase; sirituin homolog
ycfZ	MG1655	1180478	2.43977	0.560994	-1.86609	0.6949	-4.55283	0.0627528	Putative factor	Not classified	Inner membrane protein, function unknown
ymfA	MG1655	1181263	2.78807	0.449154	1.21825	1	-2.28857	0.419628	Null		Required for swarming phenotype, inner membrane protein, function unknown
potD	MG1655	1181782	1.44534	0.795846	-1.0174	1	-1.47049	0.558301	Transport	Transport of small molecules: Amino acids, amines	Spermidine/putrescine ABC transporter periplasmic binding protein
potC	MG1655	1182825	1.72239	0.671391	2.14348	0.265685	1.24448	0.878651	Transport	Transport of small molecules: Amino acids, amines	Spermidine/putrescine ABC transporter permease
potB	MG1655	1183616	1.8015	0.642008	2.35204	0.213343	1.3056	0.837697	Transport	Transport of small molecules: Amino acids, amines	Spermidine/putrescine ABC transporter permease
potA	MG1655	1184457	2.34633	0.141122	2.10292	0.151611	-1.11575	0.965573	Transport	Transport of small molecules: Amino acids, amines	Spermidine/putrescine ABC transporter ATPase
pepT	MG1655	1185843	-2.6264	0.0562405	-5.38411	1.18362e-05	-2.05	0.125084	Enzyme	Degradation of proteins, peptides, glyco	Peptidase T, aminotripeptidase; anaerobically induced, biofilm-induced, cell-density induced
roxA	MG1655	1187118	-1.07336	1	1.03773	1	1.11385	0.954972	Enzyme	Proteins - translation and modification	50S ribosomal protein L16 Arg81 hydroxylase; ROX; 2-oxoglutarate oxygenase
phoQ	MG1655	1188315	-1.19773	1	1.7683	0.302811	2.11795	0.0985478	Enzyme	Global regulatory functions	Histidine protein kinase sensor protein, two-component system; cognate to phoP; response to extracellular divalent cations, pH, and acetate
phoP	MG1655	1189775	-1.60486	0.611747	1.70783	0.356931	2.74083	0.017073	Regulator	Global regulatory functions	Response regulator, two-component system; cognate to phoQ; response to extracellular divalent cations, pH, and acetate; DNA-binding protein
purB	MG1655	1190615	1.29532	0.965801	3.16517	0.00688865	2.44353	0.0486314	Enzyme	Purine ribonucleotide biosynthesis	Adenylosuccinate lyase, purine synthesis
hflD	MG1655	1191989	1.30942	0.946301	1.89364	0.232364	1.44617	0.570712	Null		Downregulates lambda lysogenization; interacts with cII protein; first gene in purB operon; peripheral membrane protein
mnmA	MG1655	1192666	1.43221	0.772952	1.7688	0.279356	1.23501	0.815484	Enzyme	tRNA modification	tRNA(Gln,Lys,Glu) U34 2-thiouridylase; first step in mnm(5)-s(2)U34-tRNA synthesis; TusE binding partner; antisuppressor
nudJ	MG1655	1193826	-1.76887	0.639829	-1.0523	1	1.68096	0.499498	Putative enzyme	Not classified	Thiamine pyrophosphate (TPP) phosphatase; non-specific nucleoside tri-and diphosphatase; bacimethrin resistance
rluE	MG1655	1194297	-1.88568	0.517468	1.07641	1	2.02976	0.245178	Enzyme	rRNA modification	23S rRNA pseudouridine(2457) synthase
icd	MG1655	1195122	-1.05509	1	3.81156	0.018036	4.02152	0.0127357	Enzyme	Energy metabolism, carbon: TCA cycle: Phage or Prophage Related	Isocitrate dehydrogenase, NADP(+)-specific; e14 attachment site; tellurite reductase
ymfD	MG1655	1196866	1	1	1	1	1	1	Phage or Prophage Related		Predicted SAM-dependent methyltransferase, function unknown; e14 prophage
ymfE	MG1655	1197532	1	1	1	1	1	1	Phage or Prophage Related		Predicted membrane protein, function unknown, e14 prophage
lit	MG1655	1198694	1	1	1	1	1	1	Membrane	Phage or Prophage Related	T4 phage exclusion protein; cell death peptidase, e14 prophage
intE	MG1655	1199678	-1.87533	1	-1.96703	1	-1.0489	1	Phage or Prophage Related		e14 integrase, in defective prophage
xisE	MG1655	1200786	-3.32632	1	-1.6185	1	2.05518	0.980019	Phage or Prophage Related		e14 excisionase, in defective prophage
ymfI	MG1655	1201496	1	1	1	1	1	1	Phage or Prophage Related		Function unknown, e14 prophage
ymfJ	MG1655	1201775	1	1	1	1	1	1	Phage or Prophage Related		Function unknown, e14 prophage
cohE	MG1655	1202258	1	1	3.64282	1	3.64282	1	Phage or Prophage Related		CI-like repressor, e14 prophage
croE	MG1655	1203023	1	1	1	1	1	1	Phage or Prophage Related		Cro-like repressor, e14 prophage
ymfL	MG1655	1203267	-4.2218	0.987441	-3.37182	0.944127	1.25208	1	Phage or Prophage Related		Function unknown, e14 prophage
ymfM	MG1655	1203821	-2.37493	1	-1.70915	1	1.38954	1	Phage or Prophage Related		Function unknown, e14 prophage
oweE	MG1655	1204169	1.93889	1	1.8058	1	-1.0737	1
aaaE	MG1655	1204403	-1.74872	1	1.84151	1	3.22029	0.868713
ymfR	MG1655	1205548	-6.08704	1	1.05536	1	6.42403	0.878055	Phage or Prophage Related		Function unknown, e14 prophage
beeE	MG1655	1205730	1.96039	1	9.95528	0.562014	5.07823	0.619536
jayE	MG1655	1206142	-2.58772	0.980245	1.34172	1	3.47201	0.665158
ymfQ	MG1655	1206912	-1.95533	1	1.62949	1	3.18619	0.664817	Phage or Prophage Related		Putative baseplate or tail fiber protein, e14 prophage
stfP	MG1655	1207500	-1.6163	1	4.45984	0.729763	7.20846	0.552421	Phage or Prophage Related		Predicted tail fiber protein, e14 prophage; alternate virion-host specificity protein; Tail Collar domain
tfaP	MG1655	1208131	-1.33528	1	-1.50652	1	-1.12824	1	Phage or Prophage Related		Predicted tail fiber assembly gene, e14 prophage
tfaE	MG1655	1208516	-1.1731	1	-1.89386	0.970621	-1.6144	0.946369	Phage or Prophage Related		Predicted tail fiber assembly gene, e14 prophage
stfE	MG1655	1209118	-2.06128	1	-1.12424	1	1.83349	0.902106
pinE	MG1655	1209684	2.03178	1	1.88374	1	-1.07859	1	Membrane	Phage or Prophage Related	DNA-invertase, site-specific recombination, e14 prophage
mcrA	MG1655	1210345	1	1	1	1	1	1	Putative enzyme	Phage or Prophage Related	Putative 5-methylcytosine-specific restriction nuclease; 5-methylcytosine DNA binding protein; e14 prophage gene
icdC	MG1655	1211412	1.50329	0.96527	3.66953	0.090666	2.44099	0.291527
iraM	MG1655	1211679	1.81533	0.938378	-2.56515	0.548946	-4.65661	0.147567	Null		RpoS stabilzer during Mg starvation, anti-RssB factor; anti-adapter protein
ycgX	MG1655	1212702	2.70739	0.446087	-1.38059	0.968573	-3.73778	0.107618	Null		DUF1398 family protein, function unknown
bluR	MG1655	1213327	1.2586	0.988337	1.41998	0.703177	1.12822	0.95405	Putative regulator	Not classified	Repressor of blue light-responsive genes; modulates biofilm with a YmgAB to RcsBCD relay
bluF	MG1655	1214263	2.8421	0.219441	3.57408	0.0432415	1.25755	0.890097	Null		Anti-repressor for BluR(YcgE), blue light-responsive; cold shock gene, binds FAD; photoinduced dimerization
ycgZ	MG1655	1215788	12.9706	0.0256104	11.0712	0.0175224	-1.17156	1	Null		Connector protein for RcsB regulation of biofilm and acid-resistance; blue light, low temperature and stress induction, BluRF(YcgEF) and RpoS regulons
ymgA	MG1655	1216067	17.3149	0.012781	18.653	0.0035504	1.07728	1	Null		Connector protein for RcsB regulation of biofilm; blue light, low temperature and stress induction, BluRF(YcgEF) and RpoS regulons
ariR	MG1655	1216368	17.1617	0.0260586	14.7384	0.0167308	-1.16442	1	Null		Connector protein for RcsB regulation of biofilm and acid-resistance
ymgC	MG1655	1216747	16.0158	0.0627073	12.3518	0.0538355	-1.29664	0.973207	Null		Blue light, low temperature and stress induced, function unknown; BluRF(YcgEF) and RpoS regulons
ycgG	MG1655	1217327	1.51759	0.979975	-1.2138	1	-1.84204	0.605561	Putative enzyme	Not classified	Predicted membrane-anchored cyclic-di-GMP phosphodiesterase
ymgF	MG1655	1218982	2.29591	0.552663	-1.49443	0.870947	-3.43109	0.107914	Null		Inner membrane division septum protein, function unknown; binds FtsL, FtsI and FtsQ
ycgH	MG1655	1219600	1.35276	1	-1.00532	1	-1.35996	0.905525
ymgD	MG1655	1222304	1.69608	0.928532	-1.11216	1	-1.88631	0.60944	Null		Predicted secreted protein, function unknown
ymgG	MG1655	1222643	1.22028	1	-1.5252	0.886195	-1.86117	0.618586	Null		UPF0757 family protein, function unknown; glycine-rich
ymgI	MG1655	1222989	1.02709	1	-2.11485	0.782996	-2.17215	0.677269	Null		Uncharacterized protein
ymgJ	MG1655	1223263	-1.04214	1	-6.65249	0.285547	-6.38352	0.276252	Null		Uncharacterized protein
ycgI	MG1655	1223563	-2.38688	0.85801	-1.52454	0.987384	1.56564	0.915112
minE	MG1655	1224278	-1.03114	1	-2.28008	0.0696323	-2.21123	0.0761443	Factor	Cell division	Blocks MinCD inhibition of FtsZ polymerization at cell center; forms membrane-associated coiled arrays in a ring at the cell center
minD	MG1655	1224548	-1.02325	1	-2.03701	0.103458	-1.99073	0.105604	Enzyme	Cell division	Inhibitor of FtsZ ring polymerization; chromosome-membrane tethering protein; membrane ATPase that activates MinC
minC	MG1655	1225384	1.04591	1	-1.64168	0.374195	-1.71706	0.260315	Factor	Cell division	Inhibitor of FtsZ ring polymerization
ycgJ	MG1655	1226599	-1.62473	0.803285	-1.611	0.679462	1.00853	1	Null		Function unknown, Fels-1 prophage protein family
pliG	MG1655	1227070	1.37387	0.988877	-2.18874	0.364267	-3.00705	0.10777	Null		Inhibitor of g-type lysozyme, periplasmic
ycgL	MG1655	1227713	-1.24658	1	-2.11039	0.240595	-1.69294	0.453755	Null		UPF0745 family protein, function unknown; low abundance protein
ycgM	MG1655	1228078	-1.16247	1	-1.55774	0.549849	-1.34002	0.715882	Putative enzyme	Not classified	Function unknown
ycgN	MG1655	1228814	1.80882	0.611928	1.16053	1	-1.55861	0.590032	Null		UPF0153 cysteine cluster protein
hlyE	MG1655	1229482	-1.13241	1	-2.20181	0.614144	-1.94436	0.635698	Phenotype	Not classified	Latent secreted hemolysin E; regulated by SlyA, FNR and HN-S
umuD	MG1655	1230766	1.26064	1	-1.02891	1	-1.29709	0.92213	Putative enzyme	DNA - replication, repair, restriction/modification	Translesion DNA polymerase V subunit; error-prone repair; intrinsic AP lyase activity; induced mutagenesis protein; DNA damage checkpoint effector; RecA-activated auto-protease
umuC	MG1655	1231185	-1.42487	1	1.26018	1	1.7956	0.606905	Putative enzyme	DNA - replication, repair, restriction/modification	Translesion DNA polymerase V subunit, DNA polymerizing subunit; error-prone repair; induced mutagenesis protein; DNA damage checkpoint effector; intrinsic AP lyase activity
dsbB	MG1655	1232499	1.35746	0.936277	-1.34631	0.820072	-1.82757	0.300868	Enzyme	Surface structures	Disulfide oxidoreductase, membrane-spanning protein; oxidizes periplasmic DsbA; DTT-sensitive phenotype
nhaB	MG1655	1233175	1.21836	1	-1.33063	0.790466	-1.62118	0.387865	Transport	Transport of small molecules: Cations	Na+/H+ antiporter 2, weakly pH-dependent; helps regulate intracellular pH and extrude lithium
fadR	MG1655	1234937	-1.08285	1	-2.04485	0.149896	-1.8884	0.194353	Regulator	Degradation of small molecules: Fatty acids	Repressor/activator for fatty acid metabolism regulon; fatty acid-responsive transcription factor; fabAB, iclR activator (regulates aceBAK, glyoxylate shunt); fad repressor; homodimeric
ycgB	MG1655	1235708	1.78533	0.751162	1.00641	1	-1.77396	0.545752	Null		SpoVR family stationary phase protein, function unknown
dadA	MG1655	1237570	6.18895	0.00187487	29.8396	1.06908e-10	4.82143	0.00312877	Enzyme	Degradation of small molecules: Amino acids	D-amino acid dehydrogenase
dadX	MG1655	1238878	9.54846	2.40219e-05	21.6752	6.26583e-10	2.27002	0.167788	Enzyme	Degradation of small molecules: Amino acids	Alanine racemase, catabolic, PLP-binding, homodimeric
cvrA	MG1655	1240334	-1.24424	1	1.22934	0.949053	1.5296	0.550974	Null		Required for growth at low osmolarity; similar to eukaryotic Na+/H+ exchangers, but not involved in Na+ extrusion; proposed to be involved in the regulation of cell volume
ldcA	MG1655	1242165	-2.40976	0.269462	-1.05309	1	2.28827	0.177302	Enzyme	Murein sacculus, peptidoglycan	Murein tetrapeptide carboxypeptidase; LD-carboxypeptidase A; cytoplasmic protease that cleaves the terminal D-alanine from cytoplasmic muropeptides
emtA	MG1655	1243179	1.00723	1	-1.26331	0.923558	-1.27245	0.830017	Enzyme	Murein sacculus, peptidoglycan	Membrane-bound lytic transglycosylase E, lipoprotein; involved in limited murein hydrolysis
ycgR	MG1655	1243792	2.09647	0.58345	2.48315	0.275121	1.18444	0.958253	Null		Flagellar velocity braking protein, c-di-GMP-regulated
ymgE	MG1655	1244727	1.34267	1	-1.23533	1	-1.65865	0.797637	Null		UPF0410 family predicted inner membrane protein; function unknown
ycgY	MG1655	1245159	1.5105	0.988652	-1.81469	0.769916	-2.74108	0.337538	Null		Function unknown
treA	MG1655	1245678	-1.98839	0.505336	-1.80698	0.476704	1.1004	1	Enzyme	Osmotic adaptation	Trehalase, periplasmic
dhaM	MG1655	1247695	1.51663	0.807026	-1.05278	1	-1.59668	0.525551	Null		Multidomain dihydroxyacetone-specific PTS protein; phosphoryl donor for dihydroxyacetone kinase; DhaK(2):DhaL:DhaM(2) complex
dhaL	MG1655	1249124	1.59707	0.772952	-1.25436	0.95575	-2.0033	0.287323	Putative enzyme	Not classified	Dihydroxyacetone kinase, PTS-dependent ADP-binding subunit II; DhaK(2):DhaL:DhaM(2) complex
dhaK	MG1655	1249767	1.38613	0.935122	-1.26342	0.928129	-1.75126	0.397388	Putative enzyme	Not classified	Dihydroxyacetone kinase, PTS-dependent, dihydroxyacetone-binding subunit; DhaK(2):DhaL:DhaM(2) complex
dhaR	MG1655	1251065	1.16579	1	-1.30394	0.908577	-1.52013	0.610053	Putative regulator	Not classified	Transcription activator of the dhaKLM operon
ycgV	MG1655	1253084	-2.87927	0.13311	-3.06121	0.0502286	-1.06319	1	Putative factor	Not classified	Overexpression increases adhesion and biofilm formation; probable adhesin, function unknown
ychF	MG1655	1256720	1.3394	0.915588	-1.40232	0.694752	-1.87826	0.196779	Enzyme	Not classified	Catalase inhibitor protein; ATPase, K+-dependent, ribosome-associated; monomeric
pth	MG1655	1257928	1.49614	0.757476	1.19392	0.970273	-1.25314	0.825217	Enzyme	Aminoacyl tRNA synthetases, tRNA modification	Peptidyl-tRNA hydrolase; required for phage lambda growth
ychH	MG1655	1258790	3.60878	0.195348	-7.00027	0.00649283	-25.2625	4.58151e-06	Null		DUF2583 family putative inner membrane stress-induced protein; involved in cadmium and peroxide resistance
dauA	MG1655	1259123	1.2978	0.974188	1.27752	0.883451	-1.01588	1	Null		C4-dicarboxylic acid transporter at low pH; STAS domain
prs	MG1655	1260927	1.24084	0.988337	1.61507	0.416046	1.30159	0.722405	Enzyme	Purine ribonucleotide biosynthesis	Phosphoribosylpyrophosphate synthase
ispE	MG1655	1262025	-1.88862	0.356011	1.16726	0.985474	2.20451	0.0843633	Null		4-diphosphocytidyl-2-C-methylerythritol kinase; isopentenyl phosphate kinase; alternative nonmevalonate (DXP) pathway for terpenoid biosynthesis; essential gene
lolB	MG1655	1262876	-1.65702	0.551991	-1.02004	1	1.62448	0.380371	Enzyme	Biosynthesis of cofactors, carriers: Heme, porphyrin	OM lipoprotein required for localization of lipoproteins
hemA	MG1655	1263713	1.13958	1	1.20107	0.935989	1.05395	1	Enzyme	Biosynthesis of cofactors, carriers: Heme, porphyrin	Glutamyl-tRNA reductase, hemin biosynthesis; neomycin sensitivity
prfA	MG1655	1265011	-1.23	1	-1.16748	0.992396	1.05355	1	Factor	Proteins - translation and modification	Peptide chain release factor 1, RF-1; translation termination factor recognizes UAG and UAA.
prmC	MG1655	1266093	-2.0042	0.473368	-1.01759	1	1.96955	0.307029	Putative enzyme	Biosynthesis of cofactors, carriers: Heme, porphyrin	Release factor (RF1, RF2) glutamine methyltransferase
ychQ	MG1655	1266923	1.19423	1	1.10999	1	-1.0759	1	Null		Inner membrane protein, Salmonella sirB2 ortholog, function unknown
ychA	MG1655	1267319	1.31043	0.936277	1.17317	0.973236	-1.117	0.956314	Putative enzyme	Not classified	Transglutaminase-like TPR-repeat protein
kdsA	MG1655	1268164	-1.36798	0.833069	-1.68899	0.315709	-1.23467	0.800757	Enzyme	Surface polysaccharides & antigens	3-deoxy-D-manno-octulosonate 8-phosphate (KDO8-P) synthase; LPS biosynthesis
ldrA	MG1655	1269167	6.69727	1	3.53002	1	-1.89723	1	Null		Toxic peptide LdrA, in LDR-A repeat; proposed addiction module, with antisense sRNA rdlA
rdlA	MG1655	1269322	1	1	1	1	1	1	Null		Antisense sRNA RdlA affects LdrA translation; proposed addiction module in LDR-A repeat, with toxic peptide LdrA
ldrB	MG1655	1269702	1	1	1	1	1	1	Null		Toxic peptide LdrB, in LDR-B repeat; proposed addiction module, with antisense sRNA rdlB
rdlB	MG1655	1269857	1	1	1	1	1	1	Null		Antisense sRNA RdlB affects LdrB translation; proposed addiction module in LDR-B repeat, with toxic peptide LdrB
ldrC	MG1655	1270237	-3.56939	1	1.73693	1	6.19978	0.86494	Null		Toxic peptide LdrC, in LDR-C repeat; proposed addiction module, with antisense sRNA rdlC
rdlC	MG1655	1270392	1	1	1	1	1	1	Null		Antisense sRNA RdlC affects LdrC translation; proposed addiction module in LDR-C repeat, with toxic peptide LdrC
chaA	MG1655	1270748	6.46895	0.00160097	1.96096	0.403183	-3.29887	0.0382357	Transport	Transport of small molecules: Cations	Ca2+/H+ and K+/H+ antiporter; extrudes potassium ions, and also sodium ions at alkaline pH; regulated by osmolarity and pH
chaB	MG1655	1272118	-1.67231	0.959683	-1.02389	1	1.6333	0.766608	Regulator	Transport of small molecules: Cations	Accessory and regulatory protein for chaA
chaC	MG1655	1272506	-2.46926	0.439287	2.32273	0.346914	5.73542	0.00839568	Transport	Transport of small molecules: Cations	Accessory and regulatory protein for chaA
ychN	MG1655	1273245	-1.59519	0.627614	-3.66282	0.00135958	-2.29616	0.0675023	Null		Predicted sulfur relay protein; dimer of trimers
ychO	MG1655	1273783	-3.34824	0.127582	1.45641	0.820072	4.8764	0.00850243	Putative factor	Not classified	Intimin/invasin homolog
narL	MG1655	1275178	-1.22681	1	1.20207	0.964175	1.47471	0.565073	Regulator	Energy metabolism, carbon: Anaerobic respiration	Two-component regulator protein for nitrate/nitrite response; cognate sensor is NarX
narX	MG1655	1275821	1.01454	1	1.76124	0.350547	1.736	0.324496	Enzyme	Energy metabolism, carbon: Anaerobic respiration	Two-component nitrate/nitrite sensor-transmitter protein; NarL is cognate regulator; functional redundance with narQ
narK	MG1655	1277956	-15.9463	4.64021e-08	1.03351	1	16.4806	5.8641e-09	Transport	Transport of small molecules: Anions	Nitrate/nitrite antiporter; promotes nitrite extrusion and uptake
narG	MG1655	1279863	-1.73528	0.671434	1.71681	0.548104	2.97914	0.0560419	Enzyme	Energy metabolism, carbon: Anaerobic respiration	Nitrate reductase I (NRA), alpha subunit
narH	MG1655	1283603	-1.45858	0.906539	2.13001	0.279546	3.10677	0.0438442	Enzyme	Energy metabolism, carbon: Anaerobic respiration	Nitrate reductase I (NRA), beta subunit
narJ	MG1655	1285138	-1.37191	0.985134	2.15837	0.320982	2.96109	0.0811621	Enzyme	Energy metabolism, carbon: Anaerobic respiration	Redox enzyme maturation protein (REMP) for NarG; facilitates molybdenum insertion; binds NarG
narI	MG1655	1285848	-1.85328	0.659795	2.07684	0.38249	3.84897	0.0279373	Enzyme	Energy metabolism, carbon: Anaerobic respiration	Nitrate reductase I (NRA), gamma subunit
rttR	MG1655	1287065	5.05265	0.40431	3.12265	0.550864	-1.61806	0.86494	Null		rtT sRNA, processed from tyrT transcript; encodes putative Tpr protein; RNA itself may modulate the stringent response
tpr	MG1655	1287086	1	1	1	1	1	1	Factor	Basic proteins - synthesis, modification	Protamine-like protein, in tyrT primary transcript
tyrV	MG1655	1287243	9.5571	0.899589	3.64045	1	-2.62525	0.949086	Null		Tyrosine tRNA(GUA) 1; tandemly duplicated
tyrT	MG1655	1287537	3.39495	0.99637	-1.0307	1	-3.4992	0.827999	Null		Tyrosine tRNA(GUA) 1; tandemly duplicated
purU	MG1655	1287781	-1.23945	0.988652	1.83908	0.248888	2.27945	0.0600418	Enzyme	Purine ribonucleotide biosynthesis	Formyltetrahydrofolate hydrolase; mutation causes transient glycine starvation
ychJ	MG1655	1288673	1.04675	1	-1.16957	1	-1.22425	0.887385	Null		UPF0225 family protein
rssA	MG1655	1289244	-2.01412	0.373658	-1.26616	0.91546	1.59074	0.499411	Null		Predicted phospholipase, patatin-like family, function unknown
rssB	MG1655	1290241	-1.4522	0.810733	-1.06663	1	1.36148	0.697652	Regulator	Basic proteins - synthesis, modification	Response regulator binding RpoS to initiate proteolysis by ClpXP; required for the PcnB-degradosome interaction during stationary phase; major cognate sensor kinase is ArcB
galU	MG1655	1291456	1.02591	1	-1.46199	0.564511	-1.49987	0.454213	Enzyme	Degradation of small molecules: Carbon compounds	Glucose-1-P uridylyltransferase; also called UDP-glucose pyrophosphorylase
hns	MG1655	1292508	1.11109	1	-1.91715	0.137859	-2.13013	0.0568693	Regulator	Basic proteins - synthesis, modification	DNA-binding global regulator H-NS; diverse mutant phenotypes affecting transcription, transposition, inversion, cryptic-gene expression; involved in chromosome organization; preferentially binds bent DNA; has N-terminal dimerization domain
tdk	MG1655	1293526	1.25751	1	-1.83864	0.39407	-2.31211	0.132203	Enzyme	Salvage of nucleosides and nucleotides	Deoxythymidine kinase
insZ	MG1655	1294425	4.73504	0.979975	2.23649	1	-2.11717	0.951999
adhE	MG1655	1295445	-2.18249	0.388516	-3.85712	0.0134584	-1.7673	0.447531	Enzyme	Energy metabolism, carbon: Fermentation	Alcohol dehydrogenase, largely anaerobic; aerobic antioxidant; acetaldehyde-CoA dehydrogenase, CoA-linked; allyl alcohol resistance
ychE	MG1655	1298597	-1.16016	1	-2.04016	0.271734	-1.75852	0.400812	Putative transport	Not classified	UPF0056 family inner membrane protein
oppA	MG1655	1301181	1.40957	0.833294	-1.60355	0.470201	-2.26032	0.0748785	Transport	Not classified	Oligopeptide ABC transporter periplasmic binding protein
oppB	MG1655	1302898	-1.20574	1	-1.09467	1	1.10147	1	Transport	Not classified	Oligopeptide ABC transporter permease
oppC	MG1655	1303833	-1.18334	1	-1.27649	0.91546	-1.07872	1	Transport	Not classified	Oligopeptide ABC transporter permease
oppD	MG1655	1304753	-1.07929	1	-1.38812	0.732908	-1.28614	0.769314	Transport	Not classified	Oligopeptide ABC transporter ATPase
oppF	MG1655	1305763	1.02164	1	-1.26801	0.883731	-1.29545	0.763356	Putative transport	Not classified	Oligopeptide ABC transporter ATPase
yciU	MG1655	1306820	-6.24857	0.00197773	-1.09353	1	5.71413	0.00119693	Null		UPF0263 family protein
clsA	MG1655	1307184	-1.20014	1	-1.23865	0.911894	-1.03208	1	Enzyme	Macromolecule synthesis: Phospholipids	Cardiolipin synthase 1; mutants are dihydroxybutylphosphonate resistant; novobiocin sensitivity
yciY	MG1655	1308787	-1.54599	0.774801	1.05793	1	1.63554	0.484592	Null		Uncharacterized protein
kch	MG1655	1309015	-1.4882	0.772952	-1.55586	0.562014	-1.04546	1	Null		Voltage-gated potassium channel protein; overproduction increases the permeability of the cytoplamsic membrane to K+; not involved in K+ uptake; overproduction alters membrane composition; homotetrameric membrane protein
yciI	MG1655	1310568	-1.61457	0.626226	-1.83867	0.286808	-1.1388	0.94293	Null		Putative DGPF domain enzyme
tonB	MG1655	1311088	3.04821	0.0141382	14.1468	1.57414e-12	4.64102	4.69034e-05	Membrane	Transport of small molecules: Cations	Uptake of chelated Fe(2+) and cyanocobalamin; works in conjunction with OM receptors; energy transducer; sensitivity to T1, phi80, and colicins; forms a complex with ExbB and ExbD
yciA	MG1655	1311847	1.53681	0.79442	-1.19302	0.993572	-1.83344	0.355172	Null		Acyl-CoA esterase
yciB	MG1655	1312350	1.23936	1	1.06888	1	-1.1595	0.919291	Null		IspA family inner membrane protein; biofilm-related protein; reduced OM production
yciC	MG1655	1312919	1.25389	0.988337	-1.02844	1	-1.28955	0.76699	Null		UPF0259 family protein
ompW	MG1655	1314019	-4.983	0.0337709	-8.54768	0.000572729	-1.71537	0.58828	Putative membrane	Not classified	Outer membrane protein W; colicin S4 receptor
yciE	MG1655	1314717	2.37106	0.642008	2.24058	0.550864	-1.05823	1	Null		Rubrerythrin/ferritin-like putative metal-binding protein
yciF	MG1655	1315269	3.33519	0.571962	4.4671	0.261367	1.33938	0.947735	Putative structure	Not classified	Rubrerythrin/ferritin-like putative metal-binding protein; H-NS repressed; dimeric
yciG	MG1655	1315855	2.65599	0.658153	3.74658	0.279486	1.41061	0.90277	Null		KGG family protein; required for swarming phenotype
trpA	MG1655	1316415	1.01518	1	2.15452	0.261808	2.12232	0.235223	Enzyme	Amino acid biosynthesis: Tryptophan	Tryptophan synthase, alpha subunit
trpB	MG1655	1317221	-1.43719	0.925936	2.77587	0.0777636	3.98944	0.00835671	Enzyme	Amino acid biosynthesis: Tryptophan	Tryptophan synthase, beta subunit
trpC	MG1655	1318426	1.18784	1	3.99648	0.0327201	3.3645	0.0656027	Enzyme	Amino acid biosynthesis: Tryptophan	Tryptophan synthesis, bifunctional: N-(5-phosphoribosyl)anthranilate isomerase and indole-3-glycerolphosphate synthase
trpD	MG1655	1319788	1.50709	0.972978	2.71092	0.267024	1.79878	0.585236	Enzyme	Amino acid biosynthesis: Tryptophan	Anthranilate synthase component II, bifunctional; glutamine amidotransferase and phosphoribosyl anthranilate transferase; tryptophan biosynthesis
trpE	MG1655	1321383	2.23134	0.551991	16.7317	5.16941e-06	7.49851	0.00134442	Enzyme	Amino acid biosynthesis: Tryptophan	Anthranilate synthase component I
trpL	MG1655	1323037	1	1	1	1	1	1	Leader	Amino acid biosynthesis: Tryptophan	Regulatory leader peptide for trp operon
yciV	MG1655	1323219	-1.43985	0.857454	-1.0323	1	1.39479	0.677846	Putative enzyme	Not classified	PHP domain protein
yciO	MG1655	1324097	-1.59401	0.630284	-1.03358	1	1.54222	0.47659	Null		Predicted RNA binding protein; low abundance protein
yciQ	MG1655	1324745	-1.02543	1	-1.25895	1	-1.22773	1	Null		DUF2207 family putative inner membrane protein; enhancer of cloned membrane protein expression
rluB	MG1655	1326851	1.85646	0.469244	2.25821	0.136873	1.21641	0.878055	Enzyme	rRNA modification	23S rRNA pseudouridine(2605) synthase
btuR	MG1655	1327766	-1.30834	0.988337	-1.33293	0.86651	-1.0188	1	Enzyme	Biosynthesis of cofactors, carriers: Cobalamin	Cobinamide adenosyltransferase
yciK	MG1655	1328353	-1.02238	1	-1.1842	0.984057	-1.15827	0.931616	Putative enzyme	Not classified	COG1028 family putative oxidoreductase
sohB	MG1655	1329331	-5.09111	0.000128581	-1.52757	0.550864	3.33281	0.00345928	Putative enzyme	Not classified	Inner membrane S49 family predicted peptidase; multicopy suppressor of degP(htrA)
yciN	MG1655	1330416	-1.09317	1	-1.55333	0.536458	-1.42095	0.608133	Null		DUF2498 family protein
topA	MG1655	1331047	1.32769	0.904508	1.41858	0.644293	1.06846	1	Enzyme	DNA - replication, repair, restriction/modification	Topoisomerase I; omega protein
cysB	MG1655	1333854	1.22392	1	-1.31859	0.795687	-1.61386	0.376596	Transport	Amino acid biosynthesis: Cysteine	Transcriptional activator for the Cys regulon; N-acetylserine induced; autorepressor
ymiA	MG1655	1335123	1.62484	0.905785	-1.24239	1	-2.01869	0.471241	Null		Predicted membrane protein, function unknown
yciX	MG1655	1335290	-1.00993	1	-1.43153	0.857536	-1.41746	0.782332	Null		Uncharacterized small protein
acnA	MG1655	1335830	1.55791	0.79442	4.7015	0.00210459	3.01782	0.0418933	Enzyme	Energy metabolism, carbon: TCA cycle	Aconitate hydratase 1; aconitase A, stationary phase induced; iron-sulfur cluster
ribA	MG1655	1338569	-1.06053	1	-1.47365	0.582119	-1.38954	0.610729	Enzyme	Biosynthesis of cofactors, carriers: Riboflavin	GTP cyclohydrolase II, riboflavin biosynthesis
pgpB	MG1655	1339329	-1.42132	0.936277	-1.49358	0.7421	-1.05084	1	Enzyme	Macromolecule synthesis, modification: Phospholipids	Phosphatidylglycerophosphatase B, membrane bound; minor undecaprenyl pyrophosphate phosphatase (UppP) activity
yciS	MG1655	1340242	-1.00183	1	-1.1421	1	-1.14001	0.94293	Null		DUF1049 family inner membrane protein
yciM	MG1655	1340557	1.16393	1	-1.08281	1	-1.26032	0.78038	Putative factor	Not classified	LPS regulatory protein; putative modulator of LpxC proteolysis; EnvC-interacting protein; N-terminally anchored cytoplasmic protein; rubredoxin-type redox-sensitive iron center; TPR-repeats-containing protein
pyrF	MG1655	1341920	1.14959	1	1.81558	0.338271	1.57933	0.484487	Enzyme	Pyrimidine ribonucleotide biosynthesis	Orotidine-5'-phosphate decarboxylase; OMP decarboxylase
yciH	MG1655	1342657	-1.92082	0.700581	1.74299	0.659205	3.34798	0.0953369	Null		Alternative translation initiation factor; binds 30S subunit; eIF1 homolog
osmB	MG1655	1343109	1.41279	1	2.25271	0.480323	1.59451	0.735547	Putative membrane	Osmotic adaptation	Osmotically and stress inducible lipoprotein; function unknown; mutation confers partial resistance to osmotic stress
yciT	MG1655	1343596	1.25287	0.996068	-1.25178	0.914627	-1.56832	0.479707	Putative regulator	Not classified	Global regulator of transcription, DeoR family
yciZ	MG1655	1344435	1.29435	1	1.08738	1	-1.19034	0.951408	Null		UPF0509 family protein
gmr	MG1655	1344756	1.14843	1	-1.95144	0.25794	-2.24108	0.110015	Null		Cyclic-di-GMP phosphodiesterase; csgD regulator; modulates protein stability of RNase II; dual domain protein; defective cyclase domain
ymiB	MG1655	1346795	-3.6398	1	-3.6398	1	1	1	Null		Expressed protein, function unknown
rnb	MG1655	1346977	1.61347	0.61249	2.18933	0.103824	1.35691	0.675512	Enzyme	Degradation of RNA	RNase II; mRNA degradation
yciW	MG1655	1348979	2.45862	0.32846	6.84583	0.000510193	2.78442	0.105699	Putative enzyme	Not classified	CMD superfamily protein
fabI	MG1655	1350250	1.15127	1	1.40487	0.644293	1.22028	0.822397	Enzyme	Fatty acid and phosphatidic acid biosynthesis	Enoyl-ACP reductase, NADH dependent
ycjD	MG1655	1351406	1.59472	0.974938	1.46334	0.928129	-1.08979	1	Null		DUF559 family endonuclease-related protein, function unknown
sapF	MG1655	1351827	1.28338	0.988337	1.12071	1	-1.14515	0.948254	Putative transport	Not classified	Antimicrobial peptide ABC transporter ATPase
sapD	MG1655	1352635	1.1485	1	1.15576	0.996335	1.00632	1	Putative transport	Not classified	Antimicrobial peptide ABC transporter ATPase; required for ATP-dependence of Trk K+ uptake systems
sapC	MG1655	1353627	-1.03903	1	1.21445	0.980019	1.26185	0.863523	Putative transport	Not classified	Antimicrobial peptide ABC transporter permease
sapB	MG1655	1354504	1.03275	1	1.206	0.971797	1.16775	0.928869	Putative transport	Not classified	Antimicrobial peptide ABC transporter permease
sapA	MG1655	1355466	1.22843	1	1.18491	0.968044	-1.03673	1	Putative transport	Not classified	Antimicrobial peptide ABC transporter periplasmic binding protein
ymjA	MG1655	1357422	1.19646	1	1.50888	0.785324	1.26112	0.88903	Null		DUF2543 family protein, function unknown
puuP	MG1655	1357801	1.8969	0.731594	1.63094	0.761151	-1.16307	0.982091	Transport	Degradation of small molecules: Carbon compounds	Putrescine importer
puuA	MG1655	1359489	6.21863	0.00511084	7.90745	0.000291141	1.27157	0.880748	Enzyme	Degradation of small molecules: Carbon compounds	Glutamate--putrescine ligase; putrescine utilization pathway
puuD	MG1655	1361119	1.09774	1	4.3334	0.0373514	3.94757	0.0526338	Enzyme	Degradation of small molecules: Carbon compounds	Gamma-glutamyl-gamma-aminobutyrate hydrolase, putrescine utilization pathway
puuR	MG1655	1361910	-1.39672	0.97734	-1.11115	1	1.25701	0.88903	Regulator	Degradation of small molecules: Carbon compounds	Repressor for the divergent puu operons, putrescine inducible; putrescine utilization pathway
puuC	MG1655	1362742	1.13469	1	1.75842	0.681734	1.54968	0.72753	Enzyme	Degradation of small molecules: Carbon compounds	Gamma-glutamyl-gamma-aminobutyraldehyde dehydrogenase; succinate semialdehyde dehydrogenase; putrescine utilization pathway
puuB	MG1655	1364231	2.9825	0.417264	4.04873	0.108255	1.3575	0.886076	Enzyme	Degradation of small molecules: Carbon compounds	Gamma-glutamylputrescine oxidoreductase; putrescine utilization pathway
puuE	MG1655	1365549	-1.19421	1	-1.00396	1	1.1895	0.988566	Enzyme	Degradation of small molecules: Carbon compounds	4-aminobutyrate aminotransferase; putrescine utilization pathway
pspF	MG1655	1366934	1.03314	1	-1.26586	0.947635	-1.30782	0.827999	Regulator	Phage-related functions and prophages	Transcriptional sigma 54-dependent activator of psp
pspA	MG1655	1368078	1.36621	0.938061	-1.39409	0.785106	-1.90463	0.273358	Factor	Phage-related functions and prophages	Phage shock protein A, negative regulator of psp operon; stress-inducible; binds PspB and PspC; enhances protein export through Tat pathway
pspB	MG1655	1368800	1.16903	1	1.47002	0.883437	1.25747	0.926282	IS, phage, Tn	Phage-related functions and prophages	Positive regulator, with PspC, activates expression of psp operon; binds PspA; membrane protein
pspC	MG1655	1369024	-1.04068	1	1.49749	0.854125	1.5584	0.722405	Factor	Phage-related functions and prophages	Positive regulatory gene, cooperatively with PspB; facilitates binding of PspA to PspB; membrane protein; dimer
pspD	MG1655	1369392	-1.30405	1	1.82767	0.709781	2.38338	0.389017	IS, phage, Tn	Phage-related functions and prophages	Expressed protein in psp operon; peripheral inner membrane protein
pspE	MG1655	1369688	-1.48811	0.774801	-11.0159	6.52685e-09	-7.40262	1.78282e-06	IS, phage, Tn	Phage-related functions and prophages	Rhodanese, thiosulfate:cyanide sulfurtransferase; expressed in response to stress as part of psp operon, but also transcribed independently
ycjM	MG1655	1370215	-1.28345	1	-12.9547	0.000354819	-10.0936	0.00164406	Putative enzyme	Not classified	Alpha-amylase catalytic domain family protein; function unknown
ycjN	MG1655	1371908	-1.15037	1	-7.81141	0.0134031	-6.79032	0.0226737	Putative transport	Not classified	Putative ABC transporter periplasmic binding protein; verified lipoprotein
ycjO	MG1655	1373221	-1.29152	1	-3.95586	0.208343	-3.06296	0.319408	Putative transport	Not classified	Putative ABC transporter permease,
ycjP	MG1655	1374089	-1.46912	1	-2.19576	0.582119	-1.49461	0.845161	Putative transport	Not classified	Putative ABC transporter permease
ycjQ	MG1655	1374962	-1.37455	1	-2.76405	0.338894	-2.01088	0.557963	Putative enzyme	Not classified	Predicted alcohol dehydrogenase, function unknown
ycjR	MG1655	1376033	-1.46143	0.988337	-2.82082	0.276842	-1.93018	0.560194	Putative factor	Not classified	Predicted TIM alpha/beta barrel enzyme, sugar isomerase homolog
ycjS	MG1655	1376831	-1.24089	1	-1.53976	0.832615	-1.24085	0.94293	Putative enzyme	Not classified	Putative oxidoreductase
ycjT	MG1655	1377883	-1.94398	0.721275	-1.14835	1	1.69284	0.651535	Null		Predicted glycosyl hydrolase, family 65
ycjU	MG1655	1380147	-2.39186	0.931213	-1.1489	1	2.08187	0.829313	Enzyme	Not classified	Beta-phosphoglucomutase; HAD11 family protein; lethality reduction protein
ycjV	MG1655	1380820	-1.32032	1	-1.25285	1	1.05385	1
ompG	MG1655	1381946	1.58369	1	-1.55343	0.96884	-2.46015	0.521687	Membrane	Outer membrane constituents	Outer membrane porin G; induced by AI-2 pheromone
ycjW	MG1655	1382962	1.30678	0.987441	-1.41307	0.781691	-1.84656	0.335305	Putative regulator	Not classified	Predicted LacI family transcriptional repressor; lethality reduction protein, required for swarming phenotype
ycjX	MG1655	1384116	1.14887	1	2.32172	0.140542	2.02087	0.22437	Putative enzyme	Not classified	Predicted DUF463 family P-loop NTPase, heat-inducible
ycjF	MG1655	1385510	-1.42992	0.932775	2.09563	0.290036	2.9966	0.05023	Null		UPF0283 family inner membrane heat shock protein; function unknown
tyrR	MG1655	1386719	-1.27236	0.957596	-1.89797	0.168792	-1.49169	0.466116	Regulator	Transport of small molecules: Amino acids, amines	TyrR regulon repressor or activator; regulates aroF, aroG, tyrA, and aromatic amino acid transport; autoregulation of tyrR not mediated by tyrosine; ATPase activity; zinc-stimulated phosphatase activity
tpx	MG1655	1388304	1.5365	0.705836	2.09907	0.154118	1.36614	0.678282	Enzyme	Detoxification	Lipid hydroperoxide peroxidase; thiol peroxidase, antioxidant, thioredoxin-dependent; peroxiredoxin; scavengase P20; induced by acid or base
ycjG	MG1655	1388929	-1.5688	0.787821	-1.63185	0.592221	-1.04019	1	Putative enzyme	Not classified	L-Ala-D/L-Glu epimerase; also epimerizes some other Ala-X dipeptides
mpaA	MG1655	1389869	-1.15201	1	-1.07046	1	1.07618	1	Enzyme	Not classified	Murein peptide amidase A; murein tripeptide hydrolysis, cleaves glutamyl-DAP bond
ymjC	MG1655	1390724	-1.71743	1	-1.34611	1	1.27584	1
ymjD	MG1655	1390867	1	1	1	1	1	1
ycjY	MG1655	1390932	-1.16562	1	1.3646	0.95575	1.59061	0.726213	Null		S9 homolog non-peptidase family protein; possibly involved in recycling of murein peptides; no activity on model substrates detected
pgrR	MG1655	1391990	1.19029	1	-1.23753	0.975471	-1.47301	0.684992	Regulator	Not classified	Murein peptide degradation regulator
mppA	MG1655	1393226	-1.04167	1	-2.23677	0.0650426	-2.14729	0.077229	Transport	Not classified	Murein tripeptide-, heme-binding protein, periplasmic; L-ala-gamma-D-glutamyl-meso-DAP binding protein; feeds into the Dpp (heme) and Opp (murein peptide) transport systems
ynaI	MG1655	1394890	1.10212	1	-1.37285	0.766436	-1.51304	0.529495	Null		Mechanosensitive channel protein, very small conductance
insH1_4	MG1655	1396075	1	1	1	1	1	1
ynaJ	MG1655	1397364	2.73213	0.226149	2.10368	0.344923	-1.29874	0.857199	Null		Predicted inner membrane protein, DUF2534 family, function unknown
uspE	MG1655	1397671	-1.56765	0.784075	-3.49275	0.0176268	-2.22801	0.177302	Null		Stress-induced protein; UV-resistance; tandem Usp domains
fnr	MG1655	1398773	1.6037	0.552663	1.50645	0.518583	-1.06456	1	Regulator	Global regulatory functions	Global transcription factor for anaerobic growth; FNR; [4FE-4S] cluster; homodimeric
ogt	MG1655	1399720	-1.00418	1	1.0975	1	1.10209	1	Enzyme	DNA - replication, repair, restriction/modification	O6-methylguanine-DNA methyltransferase, constitutive
abgT	MG1655	1400246	1.19163	1	-1.01486	1	-1.20934	0.955407	Putative transport	Not classified	p-Aminobenzoyl-glutamate transporter; membrane protein
abgB	MG1655	1401809	1.36281	1	1.38071	0.948171	1.01314	1	Enzyme	Degradation of small molecules: Carbon compounds	p-Aminobenzoyl-glutamate hydrolase, B subunit; PGH; manganese-dependent; required for p-aminobenzoyl-glutamate utilization
abgA	MG1655	1403254	1.5237	0.99044	1.16984	1	-1.30249	0.937409	Enzyme	Degradation of small molecules: Carbon compounds	p-Aminobenzoyl-glutamate hydrolase, A subunit; PGH; manganese-dependent; required for p-aminobenzoyl-glutamate utilization
abgR	MG1655	1404740	1.54508	0.927242	-1.82343	0.615355	-2.81734	0.161772	Putative regulator	Not classified	Predicted regulator of the abgABT operon
mcaS	MG1655	1405655	3.87456	1	1	1	-3.87456	1	Null		Motility and biofilm regulator
smrA	MG1655	1405978	1.45921	0.979975	1.5799	0.788871	1.08271	1	Null		DNA endonuclease, function unknown
ydaM	MG1655	1406562	1.00123	1	-1.23332	0.983107	-1.23483	0.901923	Null		Diguanylate cyclase, csgD regulator; also regulates GGDEF protein YaiC(AdrA)
ydaN	MG1655	1408049	-4.39396	0.012781	-1.07914	1	4.07174	0.00803006	Null		Zn(II) transporter
fnrS	MG1655	1409128	-1.37146	1	-25.0108	1.5615e-05	-18.2366	0.000109709	Null		FNR-activated anaerobic sRNA; mediates negative FNR regulation; Hfq-dependent
dbpA	MG1655	1409510	1.37168	0.936277	1.72682	0.44709	1.25891	0.841798	Enzyme	RNA synthesis, modification, DNA transcription	ATP-dependent 3'-5' RNA helicase, specific for 23S rRNA
ttcA	MG1655	1411012	1.5844	0.631386	1.64467	0.423248	1.03804	1	Putative enzyme	Not classified	tRNA s(2)C32 thioltransferase, ironâ€“sulfur cluster protein; dimeric; forms 2-thiocytidine
intR	MG1655	1411999	1.92229	1	1.85684	1	-1.03525	1	Phage or Prophage Related		Integrase gene, Rac prophage
ydaQ	MG1655	1413236	6.89088	1	3.65671	1	-1.88445	1	Phage or Prophage Related		Putative exisionase, Rac prophage
ydaC	MG1655	1413530	-5.94579	0.868352	-2.50863	0.971711	2.37014	0.980019	Phage or Prophage Related		DUF1187 family protein, Rac prophage; putative double-strand break reduction protein
ralA	MG1655	1413555	1	1	1	1	1	1	Null		sRNA antitoxin for RalR toxin
ralR	MG1655	1413732	1.10157	1	1.79701	1	1.63132	1	Enzyme	Phage or Prophage Related	DNase toxin of RalRA type I toxin-antitoxin pair; Rac prophage; putative restriction alleviation gene
recT	MG1655	1413983	1	1	1	1	1	1	Enzyme	DNA - replication, repair, restriction/modification: Phage or Prophage Related	RecET recombinase, annealing protein, Rac prophage; recombination and repair
recE	MG1655	1414785	-1.67846	0.958317	-2.37067	0.5224	-1.41241	0.886916	Enzyme	Degradation of DNA: Phage or Prophage Related	RecET recombinase, exonuclease VIII, Rac prophage; recombination and repair; degrades one strand 5'-3' in duplex DNA
racC	MG1655	1417487	-1.61905	1	-5.65151	0.792264	-3.49063	0.897879	Membrane	Phage or Prophage Related	Function unknown, Rac prophage
ydaE	MG1655	1417837	1	1	1	1	1	1	Phage or Prophage Related		Metallothionein, function unknown, Rac prophage
kilR	MG1655	1418007	1.13343	1	-6.08704	0.964175	-6.89925	0.878055	Phage or Prophage Related		Killing protein, Rac prophage; FtsZ inhibitor protein
sieB	MG1655	1418670	1	1	1	1	1	1	Phenotype	Phage or Prophage Related	Superinfection exclusion protein, Rac prophage
ydaF	MG1655	1419155	6.63247	1	1	1	-6.63247	0.870582	Phage or Prophage Related		DUF1391 family protein, Rac prophage
ydaG	MG1655	1419321	1	1	1	1	1	1	Phage or Prophage Related		UBA-like domain protein, Rac prophage; expressed small protein
racR	MG1655	1419764	1.17752	1	-1.12429	1	-1.32387	1	Phage or Prophage Related		Rac prophage repressor
ydaS	MG1655	1420364	-1.4273	1	-2.35702	0.996335	-1.65138	1	Phage or Prophage Related		Putative Cro-like repressor, Rac prophage
ydaT	MG1655	1420683	-2.94608	1	-1.82812	1	1.61153	1	Phage or Prophage Related		Required for swarming phenotype; Rac prophage
ydaU	MG1655	1421118	-2.32646	1	-1.1563	1	2.01198	0.96587	Phage or Prophage Related		Rac prophage, function unknown
ydaV	MG1655	1421982	-2.29498	1	1.0402	1	2.38722	0.942326	Phage or Prophage Related		Rac prophage, function unknown
ydaW	MG1655	1422700	-2.49738	1	-1.04647	1	2.38647	0.933691
rzpR	MG1655	1423200	1.01842	1	-2.70779	0.679838	-2.75767	0.602848
rzoR	MG1655	1423399	1.8738	1	-3.60644	1	-6.75776	0.86494	Phage or Prophage Related		Probable Rz1-like lipoprotein, Rac prophage
trkG	MG1655	1423781	6.75773	1	3.48424	1	-1.93951	1	Transport	Transport of small molecules: Cations: Phage or Prophage Related	Major constitutive K+ uptake permease TrkAG; high-rate, low-affinity transport; K+-translocating subunit; binds TrkA to inner membrane; Rac prophage
ynaK	MG1655	1425376	-3.0258	1	-3.22252	0.926504	-1.06501	1	Phage or Prophage Related		Blue light induced, function unknown, Rac prophage; BluRF(YcgEF) regulon
ydaY	MG1655	1425629	1	1	1	1	1	1
tmpR	MG1655	1426453	1	1	1	1	1	1
lomR	MG1655	1427388	1.37891	1	-1.36059	1	-1.87614	0.881381
insH1_5	MG1655	1427745	1	1	1	1	1	1
stfR	MG1655	1429048	1.10013	1	1.70453	0.896868	1.54939	0.869297	Phage or Prophage Related		Side-tail fiber protein, Rac prophage
tfaR	MG1655	1432410	-3.63995	1	-3.63995	1	1	1	Phage or Prophage Related		Phage lambda tail fiber assembly gene homolog, Rac prophage
pinR	MG1655	1433083	1.87212	0.987404	1.30184	1	-1.43806	0.937815	Phage or Prophage Related		Predicted DNA-invertase, Rac prophage
ynaE	MG1655	1433990	-1.67277	1	-1.29096	1	1.29575	1	Phage or Prophage Related		Cold shock gene, function unknown, Rac prophage
ttcC	MG1655	1434957	1	1	1	1	1	1
uspF	MG1655	1435184	1.3591	1	-6.80417	0.0165344	-9.24755	0.00436639	Putative structure	Not classified	Stress-induced protein, binds ATP; dimer
ompN	MG1655	1435759	1.7626	0.866619	1.13795	1	-1.54893	0.768112	Putative membrane	Not classified	Outer membrane porin N
micC	MG1655	1437120	1	1	1	1	1	1	Null		MicC sRNA regulator of OmpC translation
pfo	MG1655	1437259	-1.72497	0.460827	1.02003	1	1.75951	0.256139	Putative enzyme	Not classified	Pyruvate-flavodoxin oxidoreductase
ydbJ	MG1655	1441057	-3.13792	0.0853128	-1.4958	0.729763	2.09782	0.245178	Null		DUF333 family probable lipoprotein
hslJ	MG1655	1441320	1.20034	1	2.54918	0.150335	2.12372	0.25934	Factor	Adaptations, atypical conditions	Heat-inducible lipoprotein involved in novobiocin resistance
ldhA	MG1655	1441853	-1.46207	0.882216	1.96583	0.324511	2.87419	0.0486314	Enzyme	Energy metabolism, carbon: Fermentation	D-lactate dehydrogenase, NAD-dependent
ydbH	MG1655	1443050	1.14406	1	-1.69272	0.374195	-1.93658	0.16877	Null		Putative membrane-anchored protein
ynbE	MG1655	1445686	1.03124	1	-1.72006	0.657797	-1.7738	0.552023	Null		Novel verified lipoprotein, function unknown
ydbL	MG1655	1445879	-1.29491	1	-2.30984	0.261808	-1.78378	0.484487	Null		DUF1318 family protein
feaR	MG1655	1446377	3.93371	0.112129	-1.3607	0.938658	-5.35262	0.0133159	Regulator	Not classified	Transcriptional activator for tynA and feaB, AraC family
feaB	MG1655	1447518	-1.01482	1	1.65181	0.663521	1.6763	0.576404	Enzyme	Degradation of small molecules: Carbon compounds	Phenylacetaldehyde dehydrogenase
tynA	MG1655	1449075	1.38544	1	1.59283	0.91546	1.1497	1	Enzyme	Degradation of small molecules: Amines	Copper amine oxidase; tyramine oxidase; Cu(II) and topaquinone cofactors; homodimer
paaZ	MG1655	1451596	1.21174	1	1.69405	0.996335	1.39804	0.98369	Enzyme	Phenylacetic acid degradation	Oxepin-CoA hydrolase/3-oxo-5,6-dehydrosuberyl-CoA semialdehyde dehydrogenase; enoyl-CoA hydratase; mutants are unable to use phenylacetate as a carbon source
paaA	MG1655	1453926	18.1753	0.220262	2.90206	0.811816	-6.26292	0.346356	Enzyme	Phenylacetic acid degradation	Ring 1,2-phenylacetyl-CoA epoxidase subunit; phenylacetyl-CoA oxygenase, alpha subunit; heteromultimeric diiron oxygenase component; phenylacetic acid degradation
paaB	MG1655	1454867	5.48572	0.603078	-1.26655	1	-6.94796	0.289061	Enzyme	Phenylacetic acid degradation	Ring 1,2-phenylacetyl-CoA epoxidase subunit; phenylacetyl-CoA oxygenase, effector protein; phenylacetic acid degradation
paaC	MG1655	1455163	9.37049	0.402453	2.21407	0.924346	-4.23226	0.502605	Enzyme	Phenylacetic acid degradation	Ring 1,2-phenylacetyl-CoA epoxidase subunit; phenylacetyl-CoA oxygenase, beta subunit; heteromultimeric diiron oxygenase component; phenylacetic acid degradation
paaD	MG1655	1455924	5.06803	0.658153	2.29746	0.920214	-2.20593	0.802121	Enzyme	Phenylacetic acid degradation	Ring 1,2-phenylacetyl-CoA epoxidase possible subunit; phenylacetyl-CoA oxygenase, gamma subunit; heteromultimeric diiron oxygenase component; phenylacetic acid degradation
paaE	MG1655	1456429	2.23967	0.989361	1.87934	0.96884	-1.19173	1	Enzyme	Phenylacetic acid degradation	Ring 1,2-phenylacetyl-CoA epoxidase subunit; phenylacetyl-CoA oxygenase, NAD(P)H oxidoreductase component; phenylacetic acid degradation
paaF	MG1655	1457496	1.49968	1	1.84664	0.786437	1.23135	0.986202	Enzyme	Phenylacetic acid degradation	2,3-dehydroadipyl-CoA hydratase; enoyl-CoA hydratase; phenylacetic acid degradation
paaG	MG1655	1458263	1.12839	1	2.1573	0.664671	1.91184	0.655392	Enzyme	Phenylacetic acid degradation	1,2-epoxyphenylacetyl-CoA isomerase, oxepin-CoA-forming; phenylacetic acid degradation
paaH	MG1655	1459053	-3.5748	0.289569	1.01407	1	3.62509	0.143499	Enzyme	Phenylacetic acid degradation	3-hydroxyadipyl-CoA dehydrogenase, NAD+-dependent; phenylacetic acid degradation
paaI	MG1655	1460470	1.05505	1	1.38293	0.965501	1.31077	0.94293	Enzyme	Phenylacetic acid degradation	Hydroxyphenylacetyl-CoA thioesterase; phenylacetate degradation
paaJ	MG1655	1460892	1.77521	0.764019	2.05515	0.449122	1.15769	0.978185	Enzyme	Phenylacetic acid degradation	3-oxoadipyl-CoA/3-oxo-5,6-dehydrosuberyl-CoA thiolase; phenylacetic acid degradation
paaK	MG1655	1462124	1.86172	0.684428	1.92359	0.508795	1.03323	1	Enzyme	Phenylacetic acid degradation	Phenylacetate-coenzyme A ligase, phenylacetic acid degradation
paaX	MG1655	1463538	-1.11342	1	-1.27017	0.952292	-1.14079	0.972422	Regualtor: Phenylacetic acid degradation		Repressor for the paa operon, phenylacetyl-CoA induced
paaY	MG1655	1464470	-1.16239	1	-1.27562	0.970273	-1.09741	1	Enzyme	Phenylacetic acid degradation	Thioesterase required for phenylacetic acid degradation; trimeric; phenylacetate regulatory and detoxification protein; hexapeptide repeat protein
ynbG	MG1655	1465164	1	1	1	1	1	1	Null		Expressed protein, function unknown
ydbA	MG1655	1465391	-1.42718	1	1.00413	1	1.43307	0.919291
insD1_2	MG1655	1467920	1	1	1	1	1	1
insC1_2	MG1655	1468783	1.82306	1	2.3245	1	1.27506	1
insI1_3	MG1655	1469357	-1.16113	1	-1.37463	1	-1.18387	1
ydbC	MG1655	1474220	-2.4509	0.541225	-3.38488	0.167445	-1.38107	0.86494	Putative enzyme	Not classified	Predicted oxidoreductase, NAD(P)-binding, function unknown
ydbD	MG1655	1475143	-1.10865	1	-4.82015	0.00794388	-4.34779	0.0141855	Null		DUF2773 family methylglyoxal resistance protein
ynbA	MG1655	1477620	1.71038	1	1.12113	1	-1.52558	0.902106	Putative enzyme	Not classified	Phosphatidylglycerophosphate synthase homolog, function unknown; inner membrane protein
ynbB	MG1655	1478225	-3.22446	0.775203	-1.6811	1	1.91807	0.86494	Putative enzyme	Central intermediary metabolism: Nucleotide interconversions	CDP-diglyceride synthase homolog, function unknown; predicted inner membrane protein
ynbC	MG1655	1479137	-1.52055	0.950276	-1.00403	1	1.51445	0.741927	Null		Predicted bifunctional lysophospholipase and SAM methyltransferase, function unknown
ynbD	MG1655	1480908	-2.45094	0.507575	1.03097	1	2.52683	0.289299	Putative enzyme	Not classified	Predicted phospholipid or protein phosphatase; predicted inner membrane protein
azoR	MG1655	1482254	-1.42326	0.92407	-1.63035	0.585373	-1.14551	0.960148	Enzyme	Fatty acid and phosphatidic acid biosynthesis	NADH-azoreductase, FMN-dependent
hrpA	MG1655	1483060	-1.24009	0.987441	-1.13508	1	1.09251	0.980922	Enzyme	DNA - replication, repair, restriction/modification	Predicted ATP-dependent RNA helicase
ydcF	MG1655	1487234	1.05012	1	1.15987	1	1.1045	1	Null		DUF218 family SAM-binding protein, function unknown; low abundance protein
aldA	MG1655	1488231	3.87784	0.0860153	2.04102	0.446983	-1.89996	0.463242	Enzyme	Energy metabolism, carbon: Fermentation	Aldehyde dehydrogenase, NAD-dependent; active on lactaldehyde, glycolaldehyde, and other aldehydes
gapC	MG1655	1489712	1.08539	1	9.11519	0.0219437	8.39805	0.026328
cybB	MG1655	1490901	1.59208	0.767771	-1.35914	0.848526	-2.16386	0.203475	Enzyme	Energy metabolism, carbon: Electron transport	Cytochrome b561
rydC	MG1655	1491442	1	1	1	1	1	1	Null		sRNA regulator of csgD and yejABEF
ydcA	MG1655	1491676	1.11923	1	-5.95848	0.0153419	-6.66892	0.00868498	Null		Putative periplasmic protein
hokB	MG1655	1491921	1.44922	1	-4.30795	0.119879	-6.24317	0.0289063	Null		Small toxic membrane polypeptide; homologous to plasmid-encoded plasmid stabilization toxins regulated by antisense RNA; functional relevance of chromosomal homologs is unknown
mokB	MG1655	1491961	1.11572	1	-4.52547	0.0492767	-5.04917	0.0292844	Null		Overlapping regulatory peptide, enables hokB expression
sokB	MG1655	1492118	1	1	1	1	1	1	Null		Antisense sRNA blocking mokB, and hence hokB, translation
trg	MG1655	1492469	1.36608	0.972978	-2.99031	0.0574152	-4.08501	0.00824345	Regulator	Chemotaxis and mobility	Ribose, galactose chemoreceptor, methyl-accepting; MCP III; flagellar regulon
ydcI	MG1655	1494147	20.4379	5.4065e-08	23.116	1.77454e-09	1.13103	0.97733	Putative regulator	Not classified	Putative transcriptional regulator
ydcJ	MG1655	1495287	-1.23709	1	-1.81109	0.66437	-1.46399	0.802121	Putative enzyme	Not classified	Putative metalloenzyme
opgD	MG1655	1496855	1.08198	1	-1.59673	0.411898	-1.72763	0.245941	Putative structure	Not classified	OPG biosynthetic periplasmic protein
ydcH	MG1655	1498650	1.46505	0.974938	-12.842	8.39111e-05	-18.8141	8.46966e-06	Null		DUF465 family protein, function unknown
rimL	MG1655	1498937	-1.37899	0.957627	-2.10812	0.269614	-1.52874	0.609044	Enzyme	Ribosomes - maturation and modification	Ribosomal protein L7/L12 N-acetyltransferase; acetylation of N-terminal serine; microcin C and albomycin detoxifying acetyltransferase
ydcK	MG1655	1499468	1.37865	1	1.07348	1	-1.28428	0.916261	Putative enzyme	Not classified	Function unknown
tehA	MG1655	1500572	-2.22067	0.523248	1.01206	1	2.24746	0.315913	Transport	Drug/analog sensitivity	K+-tellurite, ethidium and proflavin efflux transporter
tehB	MG1655	1501561	-1.32054	0.985395	-1.20225	0.986669	1.09839	1	Enzyme	Drug/analog sensitivity	Tellurite, selenium methyltransferase; tellurite, selenium resistance protein; dimeric
ydcL	MG1655	1502456	-1.1509	1	-3.7224	0.00116673	-3.23433	0.00493326	Null		Novel verified lipoprotein
insP	MG1655	1503217	1.35031	1	1.08993	1	-1.2389	1
insQ	MG1655	1503716	1.08167	1	1.38282	0.820072	1.2784	0.838917	IS, phage, Tn	Transposon-related functions: extrachromosomal transposon related	IS609 transposase B
ydcO	MG1655	1504904	-1.61759	0.981049	-1.58538	0.892695	1.02032	1	Putative transport	Not classified	BenE family inner membrane predicted transporter; function unknown
ydcN	MG1655	1506171	-1.25067	1	1.54046	0.734847	1.9266	0.393819	Putative regulator	Not classified	Predicted transcriptional regulator
ydcP	MG1655	1506780	-1.0708	1	1.4966	0.597684	1.60256	0.420586	Putative enzyme	Not classified	U32 peptidase family protein
yncJ	MG1655	1508833	1.58114	0.987441	-1.33524	1	-2.11121	0.590784	Null		DUF2554 family protein with a predicted signal peptide
hicA	MG1655	1509285	-1.52085	1	-1.52047	0.987495	1.00025	1	Null		mRNA interferase toxin of hicAB TA pair; required for swarming phenotype
hicB	MG1655	1509507	-1.72017	0.866564	-1.25805	1	1.36733	0.865902	Null		Antitoxin of HicAB TA pair; mutational suppressor of null rpoE lethality
ydcR	MG1655	1510002	1.28354	1	1.67123	0.575968	1.30205	0.829313	Putative regulator	Not classified	Putative HTH transcriptional regulator with aminotransferase domain; MocR family
ydcS	MG1655	1511653	-2.54886	0.520815	-12.2131	0.000834291	-4.7916	0.0527735	Enzyme	Not classified	Putative ABC transporter periplasmic binding protein; possible unusual polyhydroxybutyrate (PHB) synthase; upregulated during glucose-limitation
ydcT	MG1655	1512816	-2.9938	0.50316	-6.51418	0.047897	-2.17589	0.56137	Putative transport	Not classified	Putative ABC transporter ATPase
ydcU	MG1655	1513830	-2.29464	0.649812	-3.21582	0.249215	-1.40145	0.88026	Putative transport	Not classified	Putative spermidine/putrescine transporter subunit
ydcV	MG1655	1514761	-1.83145	0.925424	-4.89012	0.136873	-2.67008	0.435856	Putative transport	Not classified	Putative ABC transporter permease
patD	MG1655	1515577	-2.25118	0.719203	-3.63987	0.23408	-1.61688	0.782366	Putative enzyme	Not classified	Gamma-aminobutyraldehyde dehydrogenase, NAD-dependent; ABALDH; ABDH; pyrroline dehydrogenase; also active on medium chain aldehydes
yncL	MG1655	1517098	1.66208	1	-4.14306	0.395575	-6.88611	0.130385	Null		Small inner membrane stress-induced enterobacterial protein; function unknown
ydcX	MG1655	1517388	2.00819	0.781178	3.0542	0.249864	1.52087	0.791257	Null		DUF2566 family protein; required for swarming phenotype
ydcY	MG1655	1517647	1.48092	0.908726	-1.12439	1	-1.66514	0.544907	Null		DUF2526 family protein
ydcZ	MG1655	1517881	-1.62241	0.836003	-1.43431	0.844306	1.13115	0.998238	Null		Required for swarming phenotype, inner membrane protein, function unknown
mnaT	MG1655	1518327	-1.81191	0.608204	-1.30895	0.908577	1.38424	0.746323	Enzyme	Proteins - translation and modification	Methionine N-acyltransferase; L-amino acid N-acyltransferase
curA	MG1655	1519026	-4.52058	0.0759722	-1.17082	1	3.86103	0.0638227	Enzyme	Not classified	Curcumin/dihydrocurcumin reductase, NADPH-dependent
mcbR	MG1655	1520261	1.61782	0.932167	1.53682	0.844306	-1.05271	1	Putative regulator	Not classified	MqsR-controlled colanic acid and biofilm regulator; represses mcbA
yncD	MG1655	1520962	5.20171	0.00533728	19.6472	6.82792e-09	3.77707	0.0143693	Putative transport	Not classified	Putative TonB-dependent outer membrane receptor
yncE	MG1655	1523306	11.398	1.90648e-09	107.11	9.0726e-29	9.39726	2.36787e-09	Putative factor	Not classified	DNA-binding, ATP-binding periplasmic protein, function unknown
ansP	MG1655	1524480	6.14897	0.00197773	1.06369	1	-5.78078	0.00094951	Transport	Transport of small molecules: Amino acids, amines	L-asparagine permease
yncG	MG1655	1526246	-1.17823	1	1.33863	0.979243	1.57722	0.762207	Putative enzyme	Not classified	Glutathione S-transferase homolog, function unknown
yncH	MG1655	1526939	1.08622	1	-3.56699	1	-3.87455	1	Null		IPR020099 family protein required for swarming, function unknown
rhsE	MG1655	1527901	-1.38168	0.988337	1.5192	0.781268	2.09905	0.337027
ydcD	MG1655	1529921	-1.0831	1	-1.67227	0.804717	-1.54397	0.79251	Null		Putative immunity protein for RhsE
yncI	MG1655	1530585	1.07703	1	-1.65579	0.750395	-1.78333	0.589564
ydcC	MG1655	1531815	1.69725	1	-1.79951	0.931209	-3.05423	0.544859	Putative enzyme	Not classified	H repeat-associated putative transposase, RhsE-linked, function unknown
pptA	MG1655	1533051	-1.86259	0.974188	-2.18431	0.757127	-1.17273	1	Null		Phenylpyruvate tautomerase; other substrates are (p-hydroxyphenyl)pyruvate and 2-hydroxy-2,4-pentadienoate; homodimeric
yddH	MG1655	1533281	-1.1482	1	-2.14644	0.644293	-1.8694	0.672828	Null		Flavin reductase like-protein, function unknown
nhoA	MG1655	1534023	-2.34138	0.610564	1.39563	0.944127	3.26771	0.16909	Null		N-hydroxyarylamine O-acetyltransferase
yddE	MG1655	1534964	-1.68068	0.798067	-1.11802	1	1.50327	0.711757	Putative enzyme	Not classified	PhzC-PhzF family predicted enzyme, function unknown
narV	MG1655	1535936	-1.42491	0.99469	1.29765	0.983948	1.84903	0.564424	Enzyme	Energy metabolism, carbon: Anaerobic respiration	Nitrate reductase II (NRZ), gamma-subunit
narW	MG1655	1536613	-1.80877	0.822283	1.26368	1	2.2857	0.395559	Enzyme	Energy metabolism, carbon: Anaerobic respiration	Redox enzyme maturation protein (REMP) for for NarZYV, molybdenum insertion; binds NarZ
narY	MG1655	1537308	-1.91851	0.718227	1.58912	0.778379	3.04874	0.140132	Enzyme	Energy metabolism, carbon: Anaerobic respiration	Nitrate reductase II (NRZ), beta subunit
narZ	MG1655	1538849	-1.94895	0.556591	1.43279	0.81098	2.79243	0.0891281	Enzyme	Energy metabolism, carbon: Anaerobic respiration	Nitrate reductase II (NRZ), alpha subunit
narU	MG1655	1542671	-2.05503	0.70131	-1.19461	1	1.72025	0.66336	Transport	Transport of small molecules: Anions	Nitrate/nitrite transporter; nitrite extrusion protein 2
yddK	MG1655	1544383	-1.06465	1	-4.91068	0.390247	-4.6125	0.400812
yddL	MG1655	1545749	4.16995	0.938061	-3.60677	1	-15.04	0.44776
yddG	MG1655	1546287	-1.16685	1	-2.03113	0.367894	-1.7407	0.496357	Null		Aromatic amino acid exporter
fdnG	MG1655	1547400	1.07647	1	-2.15607	0.191199	-2.32095	0.110572	Enzyme	Energy metabolism, carbon: Anaerobic respiration	Formate dehydrogenase-N, selenopeptide, anaerobic; FDH-N; periplasmic
fdnH	MG1655	1550460	-1.2024	1	-2.08075	0.360675	-1.73049	0.515962	Enzyme	Energy metabolism, carbon: Anaerobic respiration	Formate dehydrogenase-N, Fe-S subunit, anaerobic; FDH-N; periplasmic
fdnI	MG1655	1551337	-1.0129	1	-2.45011	0.187901	-2.41891	0.164003	Enzyme	Energy metabolism, carbon: Anaerobic respiration	Formate dehydrogenase-N, cytochrome subunit, anaerobic; FDH-N
yddM	MG1655	1552397	1.06142	1	2.01027	0.566263	1.89393	0.553531	Null		Predicted transcriptional regulator, function unknown
adhP	MG1655	1552827	1.49687	0.932775	7.30569	0.000589592	4.88065	0.00838868	Enzyme	Energy metabolism, carbon: Anaerobic respiration	Ethanol-active dehydrogenase/acetaldehyde-active reductase
maeA	MG1655	1553971	-1.38261	0.855014	1.71176	0.342184	2.3667	0.0468726	Enzyme	Central intermediary metabolism: Gluconeogenesis	Malic enzyme, NAD-dependent; NAD-ME
sra	MG1655	1555825	1.09123	1	1.15615	1	1.0595	1	Structural component	Ribosomal proteins - synthesis, modification	SRA (stationary-phase-induced ribosome-associated) protein; Protein D; present in copy number/ribosome = 0.1 (exp) to 0.4 (stat); previously called 30S ribosomal subunit protein S22, RpsV
bdm	MG1655	1556064	5.78381	0.412347	11.5977	0.0685217	2.00521	0.733933	Null		Osmoresponsive gene with reduced expression in biofilms; function unknown
osmC	MG1655	1556624	-1.5369	0.906539	1.45195	0.839914	2.23151	0.289979	Phenotype	Osmotic adaptation	Lipoyl-dependent Cys-based peroxidase, hydroperoxide resistance; stress-induced peroxiredoxin; salt-shock inducible membrane protein; required for long-term survival in stationary phase
ddpF	MG1655	1557111	1.01069	1	1.75807	0.690181	1.73948	0.61822	Putative transport	Not classified	D,D-dipeptide ABC transporter ATPase
ddpD	MG1655	1558030	1.04447	1	1.66036	0.736946	1.58966	0.695045	Putative transport	Not classified	D,D-dipeptide ABC transporter ATPase
ddpC	MG1655	1559013	1.48299	0.978666	2.2376	0.415594	1.50884	0.753448	Putative transport	Not classified	D,D-dipeptide ABC transporter permease
ddpB	MG1655	1559906	1.72787	0.933144	2.48735	0.456757	1.43955	0.865902	Putative transport	Not classified	D,D-dipeptide ABC transporter permease
ddpA	MG1655	1560930	2.41191	0.584901	2.54868	0.389712	1.0567	1	Putative factor	Not classified	D,D-dipeptide ABC transporter periplasmic binding protein
ddpX	MG1655	1562494	6.29477	0.264459	3.73837	0.408205	-1.68383	0.837225	Null		D-Ala-D-Ala dipeptidase
dosP	MG1655	1563333	-1.39704	0.978139	2.64022	0.166971	3.68851	0.032119	Putative enzyme	Not classified	Heme-regulated oxygen sensor, c-di-GMP phosphodiesterase; biofilm regulator; may have weak cAMP PDE activity; cold- and stationary phase-inducible; dimeric; dual domain protein; defective cyclase domain
dosC	MG1655	1565757	1.03437	1	2.82603	0.170487	2.73212	0.160166	Null		Diguanylate cyclase, binds oxygen, positive biofilm regulator; cold- and stationary phase-induced
yddW	MG1655	1567503	1.01107	1	1.24389	0.91546	1.23027	0.847351	Null		Novel verified lipoprotein, function unknown; related to glycosyl hydrolases
gadC	MG1655	1568953	-1.52293	0.987441	6.08164	0.0306437	9.26194	0.00552618	Putative transport	Not classified	Glutamate-GABA antiporter; glutamate-dependent enzyme, may function in protection against cytoplasmic acidification
gadB	MG1655	1570644	-1.74882	0.899424	5.86761	0.0353215	10.2614	0.00357647	Enzyme	Central intermediary metabolism: Pool, multipurpose conversions	Glutamate decarboxylase B, vitamin B6-dependent; hexameric
pqqL	MG1655	1572406	2.31944	0.314507	1.03697	1	-2.23674	0.198672	Putative enzyme	Not classified	Predicted periplasmic zinc metalloendopeptidase, function unknown; M16 protease family; induced by AI-2 pheromone
yddB	MG1655	1575246	3.95815	0.0537678	2.86079	0.124665	-1.38359	0.790092	Null		Putative TonB-dependent outer membrane receptor; function unknown
yddA	MG1655	1577656	13.9092	0.000781943	6.80117	0.0107688	-2.04512	0.46638	Putative transport	Not classified	Putative ABC transporter permease/ATPase
ydeM	MG1655	1579632	1.90695	0.718227	-24.2882	4.66967e-06	-46.3163	7.74314e-08	Putative enzyme	Not classified	Predicted YdeN-specific anaerobic sulfatase-maturating enzyme; Radical SAM enzyme
ydeN	MG1655	1580841	1.3416	0.984414	-69.3643	6.99976e-15	-93.0591	3.63233e-16	Putative enzyme	Not classified	Predicted periplasmic non-aryl sulfatase, Ser-type; possible periplasmic mucin-desulfating sulfatase
ydeO	MG1655	1582925	1.6244	0.974188	-1.70534	0.881094	-2.77015	0.359824	Regulator	Not classified	UV-inducible global regulator, EvgA-, GadE-dependent; transcriptional activator for mdtEF; required for acid resistance conferred by EvgA overexpression; AraC family
safA	MG1655	1583761	-3.64002	1	-3.64002	1	1	1	Regulator	Global regulatory functions	Two-component system connector protein, EvgSA to PhoQP; TCS regulon connector; EvgSA-regulated membrane protein that activates the PhoQP regulon
ydeP	MG1655	1584206	-1.45753	0.974188	-1.29984	0.969918	1.12131	1	Putative enzyme	Not classified	Acid-resistance protein; required for acid resistance conferred by EvgA overexpression; oxidoreductase homolog
ydeQ	MG1655	1586819	2.29386	0.703667	-4.00989	0.21803	-9.19813	0.0143225	Putative structural component	Surface structures	Predicted fimbrial-like adhesin protein
ydeR	MG1655	1587792	1.92102	0.902696	-5.02925	0.212666	-9.6613	0.0314664	Putative structural component	Surface structures	FimA homolog
ydeS	MG1655	1588308	2.21755	0.876001	-6.41881	0.1912	-14.234	0.0270827	Putative structural component	Surface structures	FimA homolog
ydeT	MG1655	1588852	3.5592	0.38496	-5.54734	0.0999443	-19.7441	0.00113294
yneL	MG1655	1590333	1.10673	1	1.66796	0.988317	1.50711	0.961461
hipA	MG1655	1590853	-1.52968	0.788897	-1.11636	1	1.37024	0.726922	Enzyme	Protein modification	Inactivating GltX kinase facilitating persister formation; toxin of HipAB TA pair; autokinase
hipB	MG1655	1592175	-1.04113	1	-1.52064	0.794523	-1.46058	0.750982	Regulator	Murein sacculus, peptidoglycan	Antitoxin of HipAB TA pair; transcriptional repressor of the hipBA operon; role in persister formation
yneO	MG1655	1592664	-3.64032	0.146326	-1.16058	1	3.13663	0.12338
lsrK	MG1655	1598616	-1.15369	1	-1.99527	0.506892	-1.72947	0.590304	Enzyme	Not classified	Autoinducer-2 (AI-2) kinase; upregulated in biofilms
lsrR	MG1655	1600287	-1.87774	0.755739	-3.11578	0.180177	-1.65933	0.66903	Regulator	Transport of small molecules: Carbohydrates, organic acids, alcohols	lsrACDBFGE operon regulator for autoinducer-2 (AI-2) uptake; induced by phospho-AI-2
lsrA	MG1655	1601489	-1.26754	1	-5.0401	0.056213	-3.97629	0.110015	Transport	Transport of small molecules: Carbohydrates, organic acids, alcohols	Autoinducer 2 (AI-2) import ATP-binding protein; essential for aerobic growth; upregulated in biofilms
lsrC	MG1655	1603018	1.20251	1	-2.48451	0.443867	-2.98766	0.259095	Transport	Transport of small molecules: Carbohydrates, organic acids, alcohols	Autoinducer 2 (AI-2) import system permease protein
lsrD	MG1655	1604046	1.04018	1	-3.0005	0.267024	-3.12105	0.206664	Transport	Transport of small molecules: Carbohydrates, organic acids, alcohols	Autoinducer-2 (AI-2) import system permease protein
lsrB	MG1655	1605050	-1.10019	1	-3.61268	0.138286	-3.2837	0.157475	Putative regulator	Not classified	Autoinducer-2 (AI-2)-binding protein
lsrF	MG1655	1606099	-2.77131	0.412429	-2.7125	0.29373	1.02168	1	Enzyme	Degradation of small molecules: Carbon compounds	Putative autoinducer-2 (AI-2) aldolase
lsrG	MG1655	1606998	-1.45205	0.999573	-1.73089	0.755459	-1.19203	0.982091	Enzyme	Degradation of small molecules: Carbon compounds	Autoinducer 2-degrading protein; ygiN paralog
tam	MG1655	1607345	-1.17895	1	-1.20356	1	-1.02088	1	Enzyme	Detoxification	Trans-aconitate 2-methyltransferase, SAM-dependent
yneE	MG1655	1608107	1.75487	0.758315	8.12212	0.000407397	4.62834	0.0139989	Null		Predicted inner membrane protein, bestrophin family; possible chloride channel; required for swarming phenotype
uxaB	MG1655	1609228	-1.75615	0.731618	-3.94272	0.0282799	-2.24509	0.268802	Enzyme	Degradation of small molecules: Carbon compounds	D-altronate oxidoreductase, NAD-dependent; galacturonate branch of hexuronate pathway
yneF	MG1655	1610906	-1.22876	1	1.21899	0.998229	1.49785	0.695089	Null		Predicted membrane-bound diguanylate cyclase
yneG	MG1655	1611965	-1.59709	0.936277	1.97895	0.55291	3.16056	0.140726	Null		DUF4186 family protein
glsB	MG1655	1612324	-1.2573	1	1.47869	0.754782	1.85915	0.383602	Enzyme	l-glutamine catabolism	Glutaminase 2; GlsA2
sad	MG1655	1613314	-5.32482	0.00471559	1.35843	0.86651	7.23337	0.000137657	Putative enzyme	Not classified	Succinate semialdehyde dehydrogenase, NAD(P)(+)-dependent; SSADH; SSDH
yneJ	MG1655	1614803	1.14071	1	1.00549	1	-1.13448	0.982595	Putative regulator	Not classified	LysR-family transcriptional regulator, lamB regulator
yneK	MG1655	1615762	1.94689	0.862672	1.26106	1	-1.54385	0.822397	Null		Uncharacterized protein, function unknown
ydeA	MG1655	1617027	-1.10336	1	11.7791	1.67019e-07	12.9966	9.02343e-08	Transport	Transport of small molecules: sugars	Arabinose efflux transporter, arabinose-inducible
marC	MG1655	1618242	-1.12927	1	-1.34917	0.879071	-1.19473	0.92493	Null		UPF0056 family inner membrane protein, function unknown; not involved in antibiotic resistance
marR	MG1655	1619119	-1.30186	1	1.11101	1	1.44638	0.746246	Regulator	Drug/analog sensitivity	Transcription repressor of multiple antibiotic resistance; copper-sensitive protein; resistance to tetracycline and chloramphenicol; dimeric
marA	MG1655	1619573	-1.18823	1	1.35417	0.848526	1.60908	0.532164	Regulator	Drug/analog sensitivity	Transcriptional activator for multiple antibiotic resistance; AraC family; resistance to tetracycline, chloramphenicol
marB	MG1655	1619988	-1.03544	1	2.01451	0.492419	2.0859	0.398705	Putative transport	Drug/analog sensitivity	mar operon regulator, periplasmic
eamA	MG1655	1620237	-1.18661	1	1.7911	0.579296	2.12534	0.330929	Null		Efflux pump for cysteine and O-acetyl-L-serine; part of a L-cysteine/L-cystine shuttle system confering hydrogen peroxide resistance
ydeE	MG1655	1621331	2.10302	0.601971	1.87942	0.578524	-1.11897	1	Putative transport	Not classified	Putative arabinose efflux transporter
yneM	MG1655	1622645	1.48082	1	-4.53041	0.64746	-6.70875	0.341013	Null		Expressed protein, membrane-associated, function unknown; regulated by PhoPQ and Mg(2+)
mgrR	MG1655	1622816	1.07437	1	1.70067	1	1.58295	1	Null		sRNA affecting sensitivity to antimicrobial peptides; regulated by PhoPQ and Mg(2+)
dgcZ	MG1655	1622959	-1.16515	1	-1.93547	0.449059	-1.66113	0.571883	Null		Diguanylate cyclase, zinc-sensing
ydeI	MG1655	1624104	1.00514	1	2.18115	0.574111	2.16999	0.506213	Null		Hydrogen peroxide resistance OB fold protein; predicted periplasmic protein
ydeJ	MG1655	1624772	1.29732	1	1.7301	0.844983	1.33359	0.942054	Null		Inactive PncC domain protein, function unknown
dcp	MG1655	1625334	-2.45209	0.0736317	2.17443	0.0840915	5.33188	8.13867e-06	Enzyme	Degradation of proteins, peptides, glyco	Dipeptidyl carboxypeptidase II
ydfG	MG1655	1627516	-1.56487	0.624471	-1.27449	0.844983	1.22784	0.82764	Putative enzyme	Not classified	NADP-dependent 3-hydroxy acid dehydrogenase; malonic semialdehyde reductase
rspR	MG1655	1628351	1.13681	1	-1.13655	1	-1.29204	0.736304	Regulator	Degradation of small molecules	Transcriptional repressor for rspAB
ydfZ	MG1655	1629214	-2.12841	0.429484	1.07047	1	2.27841	0.19626	Null		Selenoprotein, function unknown
ydfI	MG1655	1629452	1.32449	1	-1.14941	1	-1.52239	0.718303	Putative enzyme	Not classified	Predicted D-mannonate oxidoreductase, NAD-dependent
ydfJ	MG1655	1631001	1.2935	1	1.09918	1	-1.17678	0.949657
ydfK	MG1655	1633071	10.7581	0.00339735	5.07855	0.0433977	-2.11834	0.445817	Phage or Prophage Related		Cold shock gene, function unknown, Qin prophage
pinQ	MG1655	1633621	1.46329	0.988337	-1.05851	1	-1.54892	0.743225	Phage or Prophage Related		Predicted DNA-invertase, Qin prophage
tfaQ	MG1655	1634309	1.10412	1	-6.16431	0.946958	-6.80615	0.86494	Phage or Prophage Related		Phage lambda tail fiber assembly gene homolog, Qin prophage
stfQ	MG1655	1634884	-3.56753	1	-3.56753	1	1	1	Phage or Prophage Related		Side-tail fiber protein, Qin prophage
nohQ	MG1655	1635839	-3.01648	1	-1.81298	1	1.66383	1
ynfO	MG1655	1636755	-3.1753	0.560994	-9.95359	0.0355586	-3.1347	0.43002	Phage or Prophage Related		Function unknown, Qin prophage
ydfO	MG1655	1637046	-1.23447	1	-7.22141	0.0316947	-5.8498	0.058219	Phage or Prophage Related		DUF1398 family protein, Qin prophage
gnsB	MG1655	1637608	-1.17978	1	-6.71202	0.42575	-5.68922	0.437123	Phage or Prophage Related		Multicopy suppressor of secG(Cs) and fabA6(Ts), Qin prophage; overexpression increases unsaturated fatty acid content of phospholipids; gnsA paralog
ynfN	MG1655	1637953	1	1	1	1	1	1	Phage or Prophage Related		Cold shock-induced protein, function unknown, Qin prophage
cspI	MG1655	1638454	3.83948	1	6.13332	0.948124	1.59743	1	Phage or Prophage Related		Cold shock protein I, Qin prophage
rzpQ	MG1655	1639029	1	1	1	1	1	1	Phage or Prophage Related		Rz-like equivalent, Qin prophage
rzoQ	MG1655	1639079	1	1	3.48074	1	3.48074	1	Null		Probable Rz1-like lipoprotein, Qin prophage
rrrQ	MG1655	1639523	1	1	5.98276	0.947635	5.98276	0.86494	Phage or Prophage Related		Phage lambda lysozyme R protein homolog, Qin prophage
ydfR	MG1655	1640053	-3.60665	1	1.01056	1	3.64473	1	Phage or Prophage Related		DUF1327 family protein, Qin prophage
essQ	MG1655	1640369	-6.21629	1	-6.21629	0.958482	1	1	Phage or Prophage Related		Phage lambda S lysis holin protein homolog, Qin prophage
cspB	MG1655	1641338	7.5192	0.57046	11.0001	0.271147	1.46293	0.961053	Phenotype	Adaptations, atypical conditions: Phage or Prophage Related	Cold shock protein, Qin prophage; cold shock inducible
cspF	MG1655	1641854	9.97605	0.351758	2.36973	0.857536	-4.20978	0.494294	Phage or Prophage Related		Cold shock protein homolog, Qin prophage; not cold-inducible
quuQ	MG1655	1642488	1.09905	1	-3.5666	1	-3.91987	1	Phage or Prophage Related		Lambda Q antitermination protein homolog, Qin prophage
ydfU	MG1655	1643254	1	1	3.52922	1	3.52922	1	Phage or Prophage Related		DUF968 family protein, Qin prophage
rem	MG1655	1644650	1.3075	1	-3.29545	0.91546	-4.30881	0.710559	Phage or Prophage Related		Function unknown, Qin prophage; downstream of relF gene
hokD	MG1655	1645118	-1.5907	1	-1.56314	0.987384	1.01763	1	Factor	Cell killing	Small toxic membrane polypeptide, Qin prophage; homologous to plasmid-encoded plasmid stabilization toxins regulated by antisense RNA; functional relevance of chromosomal homologs is unknown
relE	MG1655	1645345	-1.33657	1	-1.16816	1	1.14417	1	Phage or Prophage Related		Sequence-specific mRNA endoribonuclease, Qin prophage; toxin-antitoxin (TA) pair RelEB, RelE inhibitor of translation cleaves mRNA in A site; binds to its antitoxin RelB and to ribosomes; co-repressor of relB operon transcription; stress-induced
relB	MG1655	1645632	1.45488	1	-1.84926	1	-2.69046	0.799406	Regulator	Global regulatory functions: Phage or Prophage Related	Antitoxin for RelE, Qin prophage; transcriptional repressor of relB operon; mutants have a delayed relaxed regulation of RNA synthesis and slow recovery from starvation
ydfV	MG1655	1645896	1.00519	1	1.34928	1	1.34232	1	Phage or Prophage Related		Uncharacterized protein, Qin prophage
flxA	MG1655	1646404	1.44218	1	-2.25755	0.946958	-3.2558	0.728921	Phage or Prophage Related		Member of FliA regulon, function unknown, Qin prophage
intK	MG1655	1647173	-6.41649	0.770592	-7.10257	0.635167	-1.10693	1
ydfX	MG1655	1647357	2.63108	1	1.67548	1	-1.57034	1
dicC	MG1655	1647619	1	1	1	1	1	1	Regulator	Cell division: Phage or Prophage Related	Transcriptional repressor for dicB, Qin prophage
dicA	MG1655	1647933	1.14937	1	-1.5047	1	-1.72945	0.978185	Regulator	Cell division: Phage or Prophage Related	Transcriptional repressor for dicB, Qin prophage
ydfA	MG1655	1648507	3.37425	0.770592	3.21102	0.6949	-1.05083	1	Phage or Prophage Related		DUF1391 family protein, Qin prophage
ydfB	MG1655	1648664	1.79976	1	-1.00057	1	-1.80079	0.930347	Phage or Prophage Related		Expressed protein, function unknown, Qin prophage
ydfC	MG1655	1648822	1.71443	1	-3.78881	0.912785	-6.49566	0.663428	Phage or Prophage Related		Uncharacterized protein, Qin prophage
dicF	MG1655	1649381	1	1	1	1	1	1	Null		DicF antisense sRNA, inhibits ftsZ, Qin prophage
dicB	MG1655	1649608	1.44795	1	-1.03604	1	-1.50013	0.965573	Regulator	Cell division: Phage or Prophage Related	Control of cell division, activates MinC, Qin prophage
ydfD	MG1655	1649793	2.02025	1	1.7393	1	-1.16153	1	Phage or Prophage Related		DUF1482 family protein, Qin prophage
ydfE	MG1655	1650077	-1.05279	1	1.3353	1	1.40578	0.919291
insD1_3	MG1655	1650844	1	1	3.52917	1	3.52917	1
intQ	MG1655	1651550	-1.04025	1	-1.78433	0.657054	-1.71529	0.618026
rspB	MG1655	1652895	-1.07295	1	1.34639	0.996335	1.44461	0.876925	Enzyme	Global regulatory functions	Function unknown, transcribed with rspA, starvation induced
rspA	MG1655	1653926	1.02875	1	-3.66858	0.146995	-3.77407	0.110232	Phenotype	Global regulatory functions	Bifunctional D-altronate/D-mannonate dehydratase; overproduction prevents homoserine lactone-induced synthesis of RpoS
ynfA	MG1655	1655346	-2.4465	0.456672	-1.78725	0.648368	1.36886	0.856959	Null		UPF0060 family inner membrane protein, function unknown
ynfB	MG1655	1655807	-1.04672	1	-1.43725	0.643055	-1.3731	0.637479	Null		UPF0482 family predicted periplasmic protein, function unknown
speG	MG1655	1656183	-1.15959	1	-1.82989	0.247365	-1.57805	0.408939	Enzyme	Central intermediary metabolism: Polyamine biosynthesis	Spermidine N(1)-acetyltransferase
ynfC	MG1655	1656746	-1.15148	1	-1.68345	0.5505	-1.46199	0.664817	Null		UPF0257 family lipoprotein, function unknown
ynfD	MG1655	1657564	-1.2177	1	-4.35643	0.0181032	-3.57759	0.0467494	Null		DUF1161 family periplasmic protein, function unknown
ynfE	MG1655	1658068	-2.69895	0.289614	-18.3434	9.16656e-07	-6.79648	0.00160764	Putative enzyme	Not classified	Probable selenate reductase, periplasmic
ynfF	MG1655	1660555	-2.29072	0.378559	-13.7923	8.853e-07	-6.02094	0.00110756	Putative enzyme	Not classified	S- and N-oxide reductase, A subunit; periplasmic
ynfG	MG1655	1662989	-2.01078	0.627979	-14.3242	1.7057e-05	-7.1237	0.00207818	Putative enzyme	Not classified	S- and N-oxide reductase, apparent Fe-S binding subunit; required for swarming phenotype
ynfH	MG1655	1663608	-1.88441	0.469498	-11.0289	7.43388e-08	-5.8527	0.000104321	Putative enzyme	Degradation of small molecules: Carbon compounds	S- and N-oxide reductase, membrane bound anchor
dmsD	MG1655	1664505	-3.37771	0.0209783	-3.03765	0.019201	1.11195	0.979229	Putative enzyme	Not classified	Redox enzyme maturation protein (REMP) for DmsA; twin-arginine leader-binding protein; binds DmsA and TorA TAT signal peptides; required for anaerobic growth on glycerol-DMSO medium; stimulates growth on glycerol-fumarate
clcB	MG1655	1665314	1.08685	1	1.87187	0.542807	1.72229	0.567693	Transport	Not classified	H(+)/Cl(-) exchange transporter; involved in the extreme acid response
ynfK	MG1655	1666523	-2.65758	0.128927	-5.83074	0.000128147	-2.194	0.159968	Null		Predicted dethiobiotin synthase, function unknown
mlc	MG1655	1667343	-5.09829	0.00165879	-1.93325	0.312838	2.63716	0.0630311	Regulator	Not classified	Global transcriptional repressor; regulates pts operon expression at P0; required for anaerobic growth on glucosamine, binds nagC promoters; regulates manX and malT; makes large colonies; autorepressor
ynfL	MG1655	1668698	1.01241	1	-1.19996	1	-1.21485	0.941086	Putative regulator	Not classified	Putative LysR-family transcriptional regulator, function unknown; overexpression confers sensitivity to acriflavin and trimethoprim
ynfM	MG1655	1669698	2.35466	0.339471	2.9785	0.0779141	1.26494	0.874561	Putative transport	Not classified	Putative arabinose efflux transporter
asr	MG1655	1671375	-1.03637	1	490.485	1.41907e-35	508.324	1.65351e-35	Phenotype	Not classified	Acid shock-inducible periplasmic protein required for acid tolerance; expression controlled by phoBR
ydgU	MG1655	1671776	-3.56637	1	6.45964	0.538611	23.0375	0.239733	Null		Stationary phase expressed protein, function unknown
ydgD	MG1655	1671959	1.34938	0.957627	2.90287	0.0355236	2.15127	0.164699	Null		Putative periplasmic serine protease
mdtI	MG1655	1672819	-1.24278	1	-15.0644	3.04046e-06	-12.1215	2.21824e-05	Putative factor	Not classified	Multidrug resistance efflux protein, with MdtJ; overexpression resistance to deoxycholate, SDS, nalidixic acid and fosfomycin
mdtJ	MG1655	1673135	-1.13139	1	-11.5118	2.90896e-06	-10.1749	1.19714e-05	Putative factor	Not classified	Multidrug resistance efflux protein, with MdtI; overexpression resistance to deoxycholate, SDS, nalidixic acid and fosfomycin
tqsA	MG1655	1673912	-1.41715	0.97734	-3.62812	0.0493195	-2.56016	0.184165	Putative transport	Not classified	Pheromone AI-2 transporter; mutants have increased intracellular AI-2 and decreased extracellular AI-2; controls biofilm formation
pntB	MG1655	1674971	-3.60722	0.00498799	-1.58688	0.48665	2.27316	0.0720965	Enzyme	Central intermediary metabolism: Pool, multipurpose conversions	Proton-translocating NAD(P) transhydrogenase, beta subunit; membrane protein
pntA	MG1655	1676370	-3.94143	0.000803957	-1.78869	0.254388	2.20353	0.0614369	Enzyme	Central intermediary metabolism: Pool, multipurpose conversions	Proton-translocating NAD(P) transhydrogenase, alpha subunit; membrane protein
ydgH	MG1655	1678426	-2.94081	0.0173044	-1.17407	0.970621	2.50481	0.0265817	Null		DUF1471 family periplasmic tri-domain protein, function unknown
ydgI	MG1655	1679556	2.65576	0.343817	1.72845	0.659181	-1.53649	0.706294	Putative transport	Not classified	Putative arginine/ornithine antiporter
folM	MG1655	1680975	-1.02285	1	-1.32897	0.91295	-1.29928	0.85238	Enzyme	Not classified	Dihydromonapterin reductase, tetrahydromonapterin synthesis; NADPH-dependent; dihydrofolate reductase isozyme
ydgC	MG1655	1681694	1.33029	1	2.09741	0.534283	1.57666	0.730624	Null		GlpM family inner membrane protein
rstA	MG1655	1682158	1.02298	1	1.38085	0.73632	1.34984	0.685634	Regulator	Not classified	Response regulator of RstAB two-component system, low Mg-responsive via PhoQP; multicopy suppressor of yjeE, yeaZ or ygjD deletion lethality
rstB	MG1655	1682881	-1.15986	1	1.35919	0.75264	1.57647	0.428053	Regulator	Global regulatory functions	Sensory histidine kinase of RstAB two-component system, low Mg-responsive via PhoQP
tus	MG1655	1684258	1.16667	1	-1.01226	1	-1.18098	0.931929	Factor	DNA - replication, repair, restriction/modification	DNA contrahelicase, terminus utilization substance
fumC	MG1655	1685184	1.09209	1	3.90796	0.0448773	3.57841	0.0603121	Enzyme	Energy metabolism, carbon: TCA cycle	Fumarase C, aerobic
fumA	MG1655	1686730	5.40469	0.000123033	2.25896	0.0961539	-2.39256	0.0593707	Enzyme	Energy metabolism, carbon: TCA cycle	Fumarase A, aerobic; negatively regulated by ryhB RNA as part of indirect positive regulation by Fur
manA	MG1655	1688575	-1.85103	0.341008	-2.85204	0.00920224	-1.54079	0.443798	Enzyme	Degradation of small molecules: Carbon compounds	Mannose-6-phosphate isomerase
ydgA	MG1655	1689851	-1.28476	0.956743	-1.49652	0.550864	-1.16482	0.897879	Null		DUF945 family protein required for swarming
uidC	MG1655	1691585	2.62579	0.606436	1.09851	1	-2.39032	0.444603	Membrane	Inner membrane	Putative OM porin for beta-glucuronides
uidB	MG1655	1692889	1.69321	0.917059	-1.1319	1	-1.91656	0.590784	Transport	Transport of small molecules: Carbohydrates, organic acids, alcohols	Inactive beta-glucuronide permease
uidA	MG1655	1694259	2.00342	0.700581	-2.71989	0.287244	-5.44907	0.020702	Enzyme	Degradation of small molecules: Carbon compounds	Beta-d-glucuronidase
uidR	MG1655	1696461	1.26599	0.989361	-1.06262	1	-1.34526	0.72484	Regulator	Degradation of small molecules: Carbon compounds	Transcriptional repressor for the uid operon
hdhA	MG1655	1697272	-1.10416	1	1.07807	1	1.19036	0.897879	Enzyme	Central intermediary metabolism: Pool, multipurpose conversions	7-alpha-Hydroxysteroid dehydrogenase
malI	MG1655	1698151	-1.97861	0.733638	-1.86376	0.654264	1.06162	1	Regulator	Degradation of small molecules: Carbon compounds	Maltose regulon regulatory protein
malX	MG1655	1699354	1.36699	0.959108	-8.73455	5.64606e-06	-11.9401	3.29428e-07	Transport	Transport of small molecules: Carbohydrates, organic acids, alcohols	PTS enzyme II homolog; malI regulated
malY	MG1655	1700956	1.02831	1	-1.63764	0.463979	-1.68401	0.372038	Enzyme	Degradation of small molecules: Carbon compounds	Antagonist of MalT transcriptional activator of maltose regulon, binds MalT in absence of maltotriose; cysteine desulfhydrase
add	MG1655	1702232	-1.59176	0.626226	-8.50981	2.55855e-08	-5.34618	1.95446e-05	Enzyme	Salvage of nucleosides and nucleotides	Adenosine deaminase
ydgJ	MG1655	1703267	-2.1598	0.158849	1.20105	0.94462	2.59402	0.0211669	Null		Putative oxidoreductase; yhhX paralog
blr	MG1655	1704550	-1.06259	1	-1.69237	0.657229	-1.59267	0.649028	Null		Beta-lactam resistance protein; divisome-associated membrane protein; multi-copy suppressor of ftsQ1(Ts)
cnu	MG1655	1704948	1.13949	1	1.3803	0.910885	1.21134	0.942147	Null		Nucleoid-associated oriC-binding protein; H-NS and StpA stabilizing factor
ydgK	MG1655	1705249	1.66708	0.61916	1.35023	0.811235	-1.23466	0.856959	Null		DUF2569 family inner membrane protein, function unknown
rsxA	MG1655	1705766	2.55632	0.246	2.07453	0.327299	-1.23224	0.895387	Null		SoxR iron-sulfur cluster reduction factor component; inner membrane protein of electron transport complex; probable ThiC reduction factor
rsxB	MG1655	1706347	2.1387	0.417264	2.11481	0.297887	-1.0113	1	Null		SoxR iron-sulfur cluster reduction factor component; predicted iron-sulfur protein; probable ThiC reduction factor
rsxC	MG1655	1706918	1.55295	0.682805	2.25649	0.0961539	1.45304	0.581794	Putative membrane	Not classified	SoxR iron-sulfur cluster reduction factor component; putative membrane-associated NADH oxidoreductase of electron transport complex; probable ThiC reduction factor
rsxD	MG1655	1709141	1.80393	0.60489	2.35085	0.172744	1.30318	0.824767	Null		SoxR iron-sulfur cluster reduction factor component; putative membrane protein of electron transport complex; probable ThiC reduction factor
rsxG	MG1655	1710203	1.75944	0.659795	2.35229	0.203034	1.33695	0.804005	Null		SoxR iron-sulfur cluster reduction factor component; putative membrane protein of electron transport complex; probable ThiC reduction factor
rsxE	MG1655	1710827	2.24593	0.336653	2.57501	0.11953	1.14652	0.961261	Null		SoxR iron-sulfur cluster reduction factor component; electron transport inner membrane NADH-quinone reductase; probable ThiC reduction factor
nth	MG1655	1711522	1.76793	0.649486	1.7336	0.536275	-1.0198	1	Enzyme	Degradation of DNA	Endonuclease III: DNA N-glycosylase/AP lyase
dtpA	MG1655	1712768	2.36162	0.0895049	2.69795	0.0147675	1.14241	0.923406	Transport	Not classified	Dipeptide and tripeptide permease A
gstA	MG1655	1714376	1.16996	1	-1.13057	1	-1.32272	0.81496	Enzyme	Biosynthesis of cofactors, carriers: Thioredoxin, glutaredoxin, glutathione	Glutathione S-transferase; hydrogen peroxide resistance
pdxY	MG1655	1715025	-3.00704	0.101408	1.5063	0.71601	4.5295	0.00333592	Enzyme	Biosynthesis of cofactors, carriers: Pyridoxine	Pyridoxamine kinase
tyrS	MG1655	1715947	-1.2335	1	1.43005	0.669282	1.76398	0.283283	Enzyme	Aminoacyl tRNA synthetases, tRNA modification	Tyrosine--tRNA ligase
pdxH	MG1655	1717350	-1.47096	0.770592	1.81039	0.299735	2.66302	0.026328	Enzyme	Biosynthesis of cofactors, carriers: Pyridoxine	Pyridoxine/pyridoxamine phosphate (PNP/PMP) oxidase; isoniazid resistance
mliC	MG1655	1718065	-1.29653	1	1.39691	0.91546	1.81114	0.56137	Null		Inhibitor of c-type lysozyme, membrane-bound; predicted lipoprotein, lipobox conserved
anmK	MG1655	1718492	-3.84477	0.0312144	-1.62211	0.623986	2.37023	0.157475	Enzyme	Murein recycling	Anhydro-N-acetylmuramic acid kinase, murein recycling
slyB	MG1655	1719875	-1.49543	0.675683	-1.11704	1	1.33875	0.659421	Putative membrane	Not classified	Novel verified lipoprotein, function unknown
slyA	MG1655	1720389	-1.27708	0.982311	-2.25366	0.103107	-1.7647	0.304473	Regulator	Adaptations, atypical conditions	Activates crytpic hemolysin gene hlyE; global transcriptional regulator
ydhI	MG1655	1721024	1.46317	0.974188	-1.48807	0.850699	-2.17729	0.372123	Null		Predicted inner membrane DUF1656 family protein; efflux pump associated; function unknown
ydhJ	MG1655	1721263	1.581	0.840073	-1.64658	0.656434	-2.60324	0.141154	Putative membrane	Not classified	Predicted membrane fusion protein (MFP) of YdhJK efflux pump; function unknown
ydhK	MG1655	1722120	1.56132	0.854967	-1.19684	1	-1.86864	0.422043	Null		Efflux protein family (PET) component of predicted YdhJK efflux pump, function unknown
sodC	MG1655	1724133	-1.41776	0.974188	-1.14072	1	1.24287	0.9057	Enzyme	Detoxification	Superoxide dismutase, Cu, Zn, periplasmic; mutants are sensitive to exogenous hydrogen peroxide in early stationary phase
ydhF	MG1655	1724735	-1.78273	0.449154	-2.94336	0.0118722	-1.65104	0.375793	Null		Predicted aldo/keto NAD(P) oxidoreductase, function unknown
ydhL	MG1655	1725680	1.05339	1	-1.87981	0.649713	-1.98018	0.523887	Null		DUF1289 family protein, function unknown
nemR	MG1655	1726022	-1.57581	0.910155	1.16739	1	1.83959	0.521687	Null		nemRA-gloA operon repressor; quinone-, glyoxal-, and HOCl-activated
nemA	MG1655	1726658	-1.37669	0.878678	-1.44631	0.652933	-1.05057	1	Enzyme	Central intermediary metabolism: Pool, multipurpose conversions	Chromate reductase, quinone reductase, FMN-linked; N-Ethylmaleimide reductase; old yellow enzyme
gloA	MG1655	1727836	-1.5225	0.638944	-3.49243	0.000632324	-2.29388	0.0411855	Enzyme	Central intermediary metabolism: Pool, multipurpose conversions	Glyoxalase I, lactoylglutathione lyase, Ni(2+) cofactor; inactivated by zinc; dimeric
rnt	MG1655	1728346	1.36343	0.934752	1.15306	1	-1.18245	0.906041	Enzyme	Degradation of RNA	RNase T; exoribonuclease T; structured DNA DNase; RNA processing; DNA repair
lhr	MG1655	1729086	-1.73151	0.50356	1.45418	0.64746	2.51794	0.0390579	Enzyme	DNA - replication, repair, restriction/modification	Probable ATP-dependent helicase, function unknown
grxD	MG1655	1733753	1.0958	1	1.05973	1	-1.03404	1	Null		Monothiol glutaredoxin Grx4 with CGFS motif; substrate for thioredoxin reductase; mutants are hypersensitive to iron depletion
mepH	MG1655	1734434	-1.20676	1	-1.89764	0.190356	-1.57251	0.40029	Enzyme	Murein sacculus, peptidoglycan	Murein DD-endopeptidase, space-maker hydrolase
sodB	MG1655	1735377	-1.50008	0.750014	-1.9046	0.252658	-1.26967	0.799659	Enzyme	Detoxification	Superoxide dismutase, Fe; response to oxidative stress; chromate resistance; negatively regulated by ryhB RNA as part of indirect positive regulation by Fur; acid-inducible
ydhP	MG1655	1736120	-1.27087	1	5.24129	0.0063779	6.66102	0.00147877	Putative transport	Not classified	Putative MFS transporter, function unknown; inner membrane protein
ynhF	MG1655	1737455	1.16312	1	-2.39244	0.684363	-2.78269	0.502324	Null		Stress response membrane protein, function unknown
purR	MG1655	1737843	1.69189	0.542614	2.99545	0.0104399	1.77048	0.280029	Regulator	Purine ribonucleotide biosynthesis	Purine regulon repressor
ydhB	MG1655	1738865	1.24434	1	-1.06495	1	-1.32516	0.83593	Putative regulator	Not classified	Function unknown, LysR family of transcriptional regulators
ydhC	MG1655	1739910	1.08696	1	-2.12348	0.279356	-2.30814	0.170074	Putative transport	Not classified	Putative arabinose efflux transporter
cfa	MG1655	1741412	-2.33855	0.136929	3.89141	0.000931746	9.10027	3.45106e-08	Enzyme	Fatty acid and phosphatidic acid biosynthesis	Cyclopropane fatty acid synthase; CFA lipid modification is required for acid resistance in early stationary phase
ribC	MG1655	1742600	-1.54193	0.618232	-2.66504	0.0116281	-1.72838	0.241966	Enzyme	Biosynthesis of cofactors, carriers: Riboflavin	Riboflavin synthase; homotrimer; associated with RibE 60-mer
mdtK	MG1655	1743456	-1.32515	0.988337	-1.50181	0.732112	-1.13331	0.976384	Putative transport	Not classified	Multidrug resistance efflux protein; overexpression resistance to norfloxacin, acriflavine, deoxycholate, trimethoprim
ydhQ	MG1655	1744870	-5.96893	7.84766e-05	1.12355	1	6.70639	4.62708e-06	Putative enzyme	Not classified	Autotransporter adhesin-related protein, function unknown
valV	MG1655	1746434	3.87456	1	1	1	-3.87456	1	Null		Valine tRNA(GAC) 2B
valW	MG1655	1746515	1	1	1	1	1	1	Null		Valine tRNA(GAC) 2A
ydhR	MG1655	1746699	1.3602	0.974492	1.26082	0.951625	-1.07881	1	Null		Predicted monooxygenase, function unknown; dimeric
ydhS	MG1655	1747130	-1.03061	1	-1.00414	1	1.02636	1	Putative enzyme	Not classified	Predicted oxidoreductase with FAD/NAD(P)-binding domain
ydhT	MG1655	1748746	-2.50347	0.219441	-11.7782	5.48825e-07	-4.70475	0.00287119	Null		FNR, Nar, NarP-regulated protein; putative subunit of YdhYVWXUT oxidoreductase complex
ydhU	MG1655	1749562	-4.01065	0.0198595	-14.8951	5.5892e-08	-3.71389	0.015883	Putative enzyme	Not classified	Predicted cytochrome b integral membrane protein; FNR, Nar, NarP-regulated protein; putative subunit of YdhYVWXUT oxidoreductase complex
ydhX	MG1655	1750344	-3.76482	0.0337709	-35.4153	1.57069e-11	-9.40691	2.00448e-05	Putative enzyme	Not classified	Ferredoxin-like protein; FNR, Nar, NarP-regulated protein; putative subunit of YdhYVWXUT oxidoreductase complex
ydhW	MG1655	1751076	-4.30746	0.0061791	-48.4667	2.66875e-15	-11.2518	4.11112e-07	Null		FNR, Nar, NarP-regulated protein; putative subunit of YdhYVWXUT oxidoreductase complex
ydhV	MG1655	1751727	-6.10408	0.000105274	-170.195	4.43893e-26	-27.8822	1.17365e-13	Null		Predicted oxidoreductase, FNR, NarL, NarP regulated protein; putative subunit of YdhYVWXUT oxidoreductase complex
ydhY	MG1655	1753850	-4.7642	0.000532634	-309.965	1.83287e-31	-65.0613	2.0003e-19	Putative enzyme	Not classified	Ferredoxin-like protein; FNR, NarL, NarP-regulated protein; putative subunit of YdhYVWXUT oxidoreductase complex
ydhZ	MG1655	1754931	1.24865	1	-6.18889	0.00681866	-7.72774	0.00194893	Null		Function unknown
pykF	MG1655	1755697	-1.8325	0.452556	-2.77899	0.0289003	-1.5165	0.536505	Enzyme	Energy metabolism, carbon: Glycolysis	Pyruvate kinase I, fructose 1,6-bisphosphate-activated
lpp	MG1655	1757420	-1.29429	0.959683	-2.29288	0.0701687	-1.77154	0.262566	Membrane	Murein sacculus, peptidoglycan	Murein lipoprotein; Braun's lipoprotein
ldtE	MG1655	1757720	-1.85685	0.678252	1.22939	0.996335	2.28279	0.268819	Enzyme	Murein sacculus, peptidoglycan	Murein L,D-transpeptidase, periplasmic
sufE	MG1655	1758873	-1.2463	1	3.57327	0.108822	4.45338	0.0413464	Null		Binds and stimulates SufS activity; in sufABCDSE operon involved in iron-sulfur center formation of FhuF; homodimeric
sufS	MG1655	1759302	-1.36518	0.988337	3.70923	0.0353102	5.06374	0.00595212	Null		Cysteine desulfurase, stimulated by SufE; selenocysteine lyase
sufD	MG1655	1760519	-1.48704	0.940818	3.70752	0.0455191	5.51322	0.00533386	Null		SufBCD Fe-S assembly scaffold, FADH2-dependent
sufC	MG1655	1761765	-1.18987	1	3.72781	0.0902453	4.43561	0.0411157	Null		SufBCD Fe-S cluster assembly scaffold protein, ATP-binding protein
sufB	MG1655	1762521	-1.5964	0.883671	4.07121	0.0353512	6.49929	0.00283023	Null		SufBCD Fe-S assembly scaffold, FADH2-dependent
sufA	MG1655	1764017	-1.09519	1	4.14457	0.138184	4.53911	0.092296	Null		Scaffold protein for assembly of iron-sulfur clusters; facilitates delivery to target proteins; Fe-S transfer protein
rydB	MG1655	1764712	1	1	1	1	1	1	Null		Novel sRNA, function unknown
ydiH	MG1655	1764933	-2.13531	0.499209	2.09357	0.373574	4.47042	0.0124532	Null		Function unknown
menI	MG1655	1765221	-1.25612	1	1.51301	0.713755	1.90053	0.34798	Enzyme	Biosynthesis of cofactors, carriers: Menaquinone, ubiquinone	DHNA-CoA thioesterase, menaquinone biosynthesis; 1,4-dihydroxy-2-naphthoyl-CoA hydrolase
ydiJ	MG1655	1765628	-1.93388	0.312179	2.6233	0.0256607	5.07315	2.9464e-05	Putative enzyme	Not classified	Predicted FAD-linked oxidoreductase, function unknown
ydiK	MG1655	1769073	-1.58247	0.642008	-1.19795	0.961827	1.32098	0.724143	Null		Inner membrane protein, UPF0118 family; has predicted PurR box
rprA	MG1655	1770371	1	1	1	1	1	1	Null		Positive regulatory antisense sRNA for rpoS translation
ydiL	MG1655	1770614	-1.45891	1	-15.7735	0.000670733	-10.8119	0.00446317	Null		Putative HTH domain DNA-binding protein; lambda repressor-like protein
ydiM	MG1655	1771070	-1.20782	1	-7.52883	0.0102776	-6.23341	0.0231728	Putative transport	Not classified	Putative MFS transporter, function unknown; inner membrane protein
ydiN	MG1655	1772511	-1.00077	1	-2.83008	0.463264	-2.8279	0.410227	Putative transport	Not classified	Putative MFS transporter, function unknown; inner membrane protein; upregulated in shikimate-producer during carbon starvation
ydiB	MG1655	1773788	-1.12306	1	-2.20634	0.43646	-1.96458	0.498695	Putative enzyme	Not classified	Quinate/shikimate dehydrogenase, NAD(P)-dependent
aroD	MG1655	1774685	-1.47725	0.798067	-1.38991	0.764361	1.06284	1	Enzyme	Amino acid biosynthesis: Chorismate	3-Dehydroquinate dehydratase
ydiF	MG1655	1775586	-1.44673	1	-1.62906	0.832249	-1.12603	1	Putative enzyme	Not classified	Short-chain acyl-CoA transferase, in vivo function unknown
ydiO	MG1655	1777195	-1.57098	0.956743	-2.28754	0.44027	-1.45612	0.827999	Putative enzyme	Not classified	Predicted acyl-CoA dehydrogenase, function unknown
ydiP	MG1655	1778389	-1.32993	1	-2.957	0.125698	-2.22342	0.294558	Putative regulator	Not classified	AraC family transcriptional activator, function unknown
ydiQ	MG1655	1779616	1.29189	1	-1.38603	0.980019	-1.7906	0.684992	Putative enzyme	Not classified	Predicted electron transfer flavoprotein subunit; function unknown
ydiR	MG1655	1780400	-1.19713	1	-1.08199	1	1.10641	1	Putative enzyme	Not classified	Predicted electron transfer flavoprotein subunit; function unknown
ydiS	MG1655	1781394	-1.4339	1	1.40875	0.968573	2.02001	0.588111	Putative enzyme	Not classified	Predicted electron transfer flavoprotein-quinone oxidoreductase; predicted FAD-binding domain; function unknown
ydiT	MG1655	1782680	1.12448	1	-1.43861	1	-1.61768	0.92213	Null		Ferredoxin-like protein, function unknown
fadK	MG1655	1783030	1.31253	1	1.56769	0.811439	1.1944	0.965573	Putative enzyme	Not classified	Acyl-CoA synthase, anaerobic
ppsA	MG1655	1784733	-1.42144	0.906539	1.1405	1	1.62115	0.505218	Enzyme	Central intermediary metabolism: Gluconeogenesis	Phosphoenolpyruvate synthase; PEP synthase
ppsR	MG1655	1787444	-1.77524	0.571962	-1.28974	0.901489	1.37644	0.722219	Regulatory enzyme	Central intermediary metabolism: Gluconeogenesis	PEP synthase regulatory protein PSRP; bifunctional PEP synthase kinase, ADP-dependent, and PEP synthase pyrophosphorylase, Pi-dependent; tetrameric; DUF299 family
aroH	MG1655	1788434	1.10594	1	2.71049	0.0173526	2.45085	0.0362345	Enzyme	Amino acid biosynthesis: Tryptophan	3-deoxy-D-arabino-heptulosonate-7-phosphate (DAHP) synthase; tryptophan repressible
ydiE	MG1655	1789612	12.0101	0.00618761	31.0773	5.90691e-06	2.5876	0.271067	Null		Hemin uptake protein HemP homolog; function unknown
ydiU	MG1655	1789807	-1.96189	0.428062	1.75797	0.429419	3.44894	0.0107603	Null		Function unknown, UPF0061 family
ydiV	MG1655	1791306	-1.43916	0.813393	-4.41723	0.00032853	-3.0693	0.0111113	Null		Anti-FlhD4C2 factor, inactive EAL family phosphodiesterase; mutation decreases cAMP levels in an sdiA mutant; pheromone AI-1-responsive gene
nlpC	MG1655	1792266	-1.66564	0.626226	-1.8483	0.327561	-1.10966	0.980019	Membrane	Macromolecule synthesis, modification: Lipoprotein	Predicted peptidase, C40 clan, lipoprotein; putative PG hydrolase
btuD	MG1655	1792808	-1.89881	0.454399	-1.16867	1	1.62476	0.475969	Transport	Transport of small molecules: Other	Vitamin B12 ABC transporter ATPase
btuE	MG1655	1793557	-1.83863	0.487089	-1.24634	0.930973	1.47522	0.60114	Transport	Transport of small molecules: Other	Glutathione peroxidase; non-specific peroxidase activity
btuC	MG1655	1794171	-1.41231	0.926307	-1.05953	1	1.33296	0.781786	Transport	Transport of small molecules: Other	Vitamin B12 ABC transporter permease
ihfA	MG1655	1795252	1.05234	1	-1.66714	0.363135	-1.75441	0.247619	Factor	DNA - replication, repair, restriction/modification	Integration Host Factor (IHF), alpha subunit; host infection, mutant phage lambda; site-specific recombination; sequence-specific DNA-binding transcriptional activator
pheT	MG1655	1795556	1.16409	1	1.10697	1	-1.0516	1	Enzyme	Aminoacyl tRNA synthetases, tRNA modification	Phenylalanine--tRNA ligase, beta-subunit
pheS	MG1655	1797958	1.05022	1	1.18106	0.980019	1.12458	0.958965	Enzyme	Aminoacyl tRNA synthetases, tRNA modification	Phenylalanine--tRNA ligase, alpha-subunit
pheM	MG1655	1799225	1	1	1	1	1	1	Leader	Aminoacyl tRNA synthetases, tRNA modification	pheST operon regulatory leader peptide
rplT	MG1655	1799392	1.71472	0.45456	1.22982	0.908577	-1.39429	0.601864	Structural component	Ribosomal proteins - synthesis, modification	50S ribosomal subunit protein L20
rpmI	MG1655	1799801	1.53527	0.654515	1.04075	1	-1.47516	0.515383	Structural component	Ribosomal proteins - synthesis, modification	50S ribosomal subunit protein A (L35)
infC	MG1655	1800095	1.25831	0.962584	-1.27281	0.820072	-1.6016	0.328029	Factor	Proteins - translation and modification	Translation initiation factor IF-3; unusual AUU start codon
thrS	MG1655	1800641	-1.19615	1	-1.66035	0.33502	-1.38808	0.58828	Enzyme	Aminoacyl tRNA synthetases, tRNA modification	Threonine--tRNA ligase, autogenously regulated; binds Zn(II)
arpB	MG1655	1803093	1.345	1	-1.39059	0.968044	-1.87035	0.6408
yniD	MG1655	1805164	-1.87298	0.988337	-2.13978	0.734847	-1.14245	1	Null		Expressed protein, function unknown
ydiY	MG1655	1805324	-1.12402	1	2.70115	0.169375	3.03613	0.0900385	Null		Predicted outer membrane protein, acid-inducible; function unknow
pfkB	MG1655	1806369	-1.49222	0.798698	1.38502	0.785866	2.06675	0.18352	Enzyme	Energy metabolism, carbon: Glycolysis	6-phosphofructokinase-2; homotetrameric; allosteric: inhibited by MgATP
ydiZ	MG1655	1807399	-1.92343	0.649398	-1.05409	1	1.82473	0.50157	Null		Function unknown
yniA	MG1655	1807795	1.18347	1	-3.28975	0.019201	-3.89333	0.00570773	Null		Fructosamine kinase family protein, function unknown
yniB	MG1655	1808696	1.17601	1	-1.55908	0.630813	-1.8335	0.341013	Null		Predicted inner membrane protein, function unknown
yniC	MG1655	1809379	1.05529	1	-2.60218	0.0250355	-2.74605	0.0151445	Putative enzyme	Not classified	2-deoxyglucose-6-P phosphatase; mutants are hypersensitive to 2-deoxyglucose; overproduction confers 2-deoxyglucose resistance; additional in vitro substrates: mannose-6-P phosphate, 2-deoxyribose-5-P, ribose-5-P, glucose-6-P; HAD1
ydjM	MG1655	1810210	2.65664	0.333213	1.03258	1	-2.57282	0.204731	Null		Inner membrane protein, LexA regulated, function unknown
ydjN	MG1655	1810933	2.19544	0.141649	11.4639	2.841e-11	5.2217	8.67257e-06	Putative enzyme	Not classified	Predicted symporter, function unknown
ydjO	MG1655	1812328	1.11558	1	-1.01048	1	-1.12727	1	Null		Function unknown
cedA	MG1655	1813420	1.45968	0.968806	-1.52094	0.820072	-2.22009	0.33698	Null		DNA-binding protein that modulates cell division; relieves inhibition of cell division after over-replication of chromosome in dnaAcos mutants
katE	MG1655	1813866	-1.49692	0.954699	1.55926	0.786437	2.33409	0.2925	Enzyme	Detoxification	Catalase HPII, heme d-containing; hydroperoxidase II; response to oxidative stress; chromate resistance
chbG	MG1655	1816385	-1.19253	1	-1.61063	0.732112	-1.35059	0.844233	Enzyme	Degradation of small molecules: N,N'-diacetylchitobiose	Chito-oligosaccharide deacetylase
chbF	MG1655	1817147	-1.40291	0.99637	-2.16978	0.439065	-1.54662	0.726037	Enzyme	Degradation of small molecules: N,N'-diacetylchitobiose	N,N'-diacetylchitobiose utilization, phospho-chitobiase; can hydrolyze a variety of phospho-beta-glucosides
chbR	MG1655	1818604	-1.20565	1	-2.14543	0.415594	-1.77948	0.556337	Regulator	Degradation of small molecules: Carbon compounds	Repressor for chb operon, N,N'-diacetylchitobiose utilization
chbA	MG1655	1819454	-1.44235	0.988877	-2.99602	0.229747	-2.07718	0.481532	Enzyme	Transport of small molecules: Carbohydrates, organic acids, alcohols	PTS Enzyme IIA(Chb), N,N'-diacetylchitobiose utilization; trimeric
chbC	MG1655	1819855	1.18014	1	-3.12425	0.247543	-3.68706	0.129448	Enzyme	Transport of small molecules: Carbohydrates, organic acids, alcohols	PTS Enzyme IIC(Chb) for N,N'-diacetylchitobiose utilization
chbB	MG1655	1821298	-1.13234	1	-3.64856	0.0737136	-3.22216	0.107276	Enzyme	Transport of small molecules: Carbohydrates, organic acids, alcohols	N,N'-diacetylchitobiose utilization, enzyme IIB(Chb) of the PTS transport system
osmE	MG1655	1821917	-1.12991	1	-1.92394	0.446983	-1.70274	0.533997	Regulator	Global regulatory functions	Osmotically inducible lipoprotein, function unknown
nadE	MG1655	1822457	-3.76219	0.0332782	-1.49862	0.731696	2.51044	0.118375	Enzyme	Biosynthesis of cofactors, carriers: Pyridine nucleotide	NAD synthase, ammonia dependent
cho	MG1655	1823514	-1.10446	1	1.18164	1	1.30508	0.836397	Putative enzyme	Not classified	Endonuclease involved in excision repair, cuts 3' of lesion; requires UvrAB
ves	MG1655	1824361	-1.18829	1	1.10997	1	1.31897	0.9057	Null		Cold- and stress-inducible protein, function unknown
spy	MG1655	1825139	1.21843	1	1.86915	0.559756	1.53407	0.703093	Null		Periplasmic ATP-independent protein refolding chaperone; dimeric
astE	MG1655	1825954	5.76825	0.0929786	4.78766	0.087193	-1.20482	0.975212	Enzyme	Not classified	Succinylglutamate desuccinylase, arginine catabolism
astB	MG1655	1826915	4.39271	0.0964508	4.73813	0.0344422	1.07863	1	Enzyme	Not classified	Succinylarginine dihydrolase, arginine catabolism
astD	MG1655	1828255	4.7671	0.0793195	5.01342	0.0304813	1.05167	1	Enzyme	Not classified	Succinylglutamic semialdehyde dehydrogenase, NAD-dependent; arginine catabolism
astA	MG1655	1829730	7.37399	0.0375808	7.84295	0.0130388	1.0636	1	Enzyme	Not classified	Arginine succinyltransferase, arginine catabolism
astC	MG1655	1830761	14.8718	0.000247367	12.1118	0.000209357	-1.22788	0.94158	Enzyme	Amino acid biosynthesis: Arginine	Succinylornithine transaminase, arginine catabolism; carbon starvation protein
xthA	MG1655	1832427	-1.58792	0.638944	1.36664	0.757127	2.17012	0.0988277	Enzyme	Degradation of DNA	Exodeoxyribonuclease III and AP endodeoxyribonuclease VI; RNase H activity; DNA repair
ydjX	MG1655	1833400	-6.83594	0.0259698	-15.9425	0.000143784	-2.33216	0.407735	Null		TVP38/TMEM64 family inner membrane protein, function unknown
ydjY	MG1655	1834115	-10.429	0.000110638	-22.5894	3.28929e-08	-2.16601	0.304389	Null		Putative ferrodoxin-like lipoprotein, function unknown
ydjZ	MG1655	1834807	-4.833	0.0284687	-7.8181	0.000541339	-1.61765	0.637805	Null		TVP38/TMEM64 family inner membrane protein, function unknown
ynjA	MG1655	1835514	-2.70199	0.313408	-3.51116	0.0716164	-1.29947	0.883931	Null		Carboxymuconolactone decarboxylase family protein; function unknown
ynjB	MG1655	1836072	-2.64674	0.1996	-2.68047	0.109069	-1.01274	1	Null		Putative ABC transporter periplasmic binding protein
ynjC	MG1655	1837211	-1.98781	0.57984	-1.97492	0.44027	1.00653	1	Putative transport	Not classified	Putative ABC transporter permease
ynjD	MG1655	1838746	-1.45459	0.987441	-1.79487	0.658034	-1.23393	0.940142	Putative transport	Not classified	Putative ABC transporter ATPase
ynjE	MG1655	1839466	-8.31077	0.000109758	-8.66381	1.48568e-05	-1.04248	1	Putative enzyme	Central intermediary metabolism: Sulfur metabolism	Molybdopterin synthase sulfurtransferase; IscS specificity factor for molybdenum cofactor biosynthesis; probable alternate MoaD transpersulfidase; weak thiosulfate:cyanide sulfurtransferase; rhodanese-like protein
ynjF	MG1655	1840782	1.07419	1	-1.02083	1	-1.09657	1	Putative enzyme	Not classified	Inner membrane protein, phosphatidylglycerophosphate synthase homolog, function unknown
nudG	MG1655	1841489	1.18279	1	-1.43516	0.883731	-1.69749	0.617556	Null		CTP pyrophosphohydrolase; also hydrolyzes 2-hydroxy-dATP, 8-hydroxy-dGTP, 5-hydroxy-CTP, dCTP and 5-methyl-dCTP
ynjH	MG1655	1841862	2.03009	0.741164	1.21738	1	-1.66759	0.70689	Null		Putative secreted protein, function unknown; DUF1496 family
gdhA	MG1655	1842370	-1.06033	1	1.9632	0.151611	2.08164	0.0897182	Enzyme	Amino acid biosynthesis: Glutamate	Glutamate dehydrogenase, hexameric
ynjI	MG1655	1843830	1.01512	1	1.35526	1	1.33507	0.947735	Null		Inner membrane protein, function unknown
topB	MG1655	1844998	-1.30043	0.938463	1.22246	0.91546	1.58973	0.392159	Enzyme	DNA - replication, repair, restriction/modification	Topoisomerase III; mutR phenotype is decreased deletion formation between short repeats
selD	MG1655	1846964	-2.30012	0.138769	1.08327	1	2.49165	0.039622	Enzyme	Aminoacyl tRNA synthetases, tRNA modification	Selenophosphate synthase, ATP-dependent; reduced selenium donor for selenocysteic tRNA synthesis and for the modification of several tRNAs to contain 5-methylaminomethyl-2-selenouridine
ydjA	MG1655	1848124	-1.13326	1	1.76762	0.607417	2.00318	0.400175	Null		Predicted nitroreductase, function unknown, binds FMN; low abundance protein
sppA	MG1655	1848836	-1.09887	1	1.09986	1	1.2086	0.847084	Enzyme	Degradation of proteins, peptides, glyco	Protease IV, signal peptide peptidase
ansA	MG1655	1850859	1.24279	1	1.11398	1	-1.11563	0.968317	Enzyme	Degradation of small molecules: Amino acids	L-asparaginase 1, cytoplasmic, low affinity
pncA	MG1655	1851886	-1.01485	1	-1.14071	1	-1.12402	0.972422	Null		Pyrazinamidase/nicotinamidase
ydjE	MG1655	1852620	2.9066	1	-1.97912	1	-5.75253	0.670285	Putative transport	Not classified	Predicted MFS transporter, function unknown; inner membrane protein
ydjF	MG1655	1854095	1.02751	1	-2.52664	1	-2.59615	0.918109	Putative regulator	Not classified	Predicted transcriptional regulator, function unknown
ydjG	MG1655	1854990	-1.17007	1	-1.69947	1	-1.45245	1	Null		Methylglyoxal reductase, NADH-dependent
ydjH	MG1655	1855980	-1.35347	1	-3.04035	0.971711	-2.24634	0.953998	Putative enzyme	Not classified	Putative sugar kinase, function unknown
ydjI	MG1655	1856932	-1.11426	1	-3.00589	0.970621	-2.69766	0.906555	Putative enzyme	Not classified	Putative sugar 1,6-bisphosphate aldolase, function unknown
ydjJ	MG1655	1857789	2.1745	1	-2.67863	0.980019	-5.82468	0.705744	Putative enzyme	Not classified	Putative alcohol dehydrogenase, function unknown; Zn-type
ydjK	MG1655	1858849	1.12839	1	-3.35929	0.964175	-3.7906	0.857839	Putative transport	Not classified	Putative MFS transporter, function unknown; membrane protein
ydjL	MG1655	1860255	-2.31418	1	-8.43832	0.742449	-3.64635	0.86494	Putative enzyme	Not classified	Putative alcohol dehydrogenase, function unknown; Zn-type
yeaC	MG1655	1861701	1.35207	1	3.87093	0.0367079	2.86296	0.123492	Null		DUF1315 family protein,function unknown
msrB	MG1655	1862015	2.53861	0.361055	4.78136	0.0139833	1.88345	0.46805	Null		Methionine sulfoxide reductase B; specific for met-R-(o) diastereoisomers within proteins; mutant is cadmium sensitive; free met-R-(o) is inefficiently reduced by MsrB
gapA	MG1655	1862770	-1.79981	0.406565	-1.75174	0.310584	1.02744	1	Enzyme	Energy metabolism, carbon: Glycolysis	Glyceraldehyde 3-P dehydrogenase A
yeaD	MG1655	1863849	-3.32354	0.0141382	-3.42026	0.00422948	-1.0291	1	Putative enzyme	Central intermediary metabolism: Pool, multipurpose conversions	D-hexose-6-phosphate epimerase-like protein; low abundance protein
yeaE	MG1655	1864781	-1.60312	0.798067	-1.12043	1	1.43081	0.726037	Enzyme	Degradation of small molecules: Carbon compounds	Aldo-keto reductase, NADPH-dependent; methylglyoxal reductase; glyoxal resistance protein
mipA	MG1655	1865725	-1.67401	0.703748	-1.28221	0.928309	1.30556	0.825849	Null		MltA-interacting protein; outer membrane; binds MrcB and MltA in a heterotrimer
yeaG	MG1655	1866907	-1.75626	0.674235	1.10675	1	1.94373	0.354436	Null		Protein kinase, function unknown; autokinase
yeaH	MG1655	1868954	-1.71255	0.770592	1.24603	0.984352	2.13388	0.322127	Null		UPF0229 family protein, function unknown
yeaI	MG1655	1870384	1.39442	0.987441	-1.74259	0.630373	-2.4299	0.228168	Null		Predicted membrane-anchored inactive diguanylate cyclase
yeaJ	MG1655	1872040	2.97897	0.149715	3.3468	0.0459832	1.12347	0.988291	Null		Predicted membrane-anchored diguanylate cyclase
yeaK	MG1655	1873573	-1.1359	1	-1.50209	0.630373	-1.32238	0.746155	Null		Aminoacyl-tRNA editing domain protein, function unknown
yoaI	MG1655	1874077	1	1	1	1	1	1	Null		Function unknown
yeaL	MG1655	1874351	-1.35912	0.989361	-1.06379	1	1.27763	0.881381	Null		Predicted inner membrane protein, UPF0756 family, function unknown
yeaM	MG1655	1874754	1.13791	1	-1.02041	1	-1.16114	0.973207	Putative regulator	Not classified	AraC family transcriptional activator, function unknown
yeaN	MG1655	1875672	-1.19764	1	-2.01434	0.53903	-1.68193	0.649004	Putative transport	Not classified	Putative MFS transporter, function unknown; inner membrane protein
yeaO	MG1655	1876908	-1.88354	0.631454	-1.73462	0.588875	1.08585	1	Null		DUF488 family protein, function unknown
yoaF	MG1655	1877277	-1.0919	1	-1.37297	0.892695	-1.25741	0.892881	Null		Novel verified lipoprotein, function unknown
yeaP	MG1655	1877714	1.03159	1	-1.53566	0.530801	-1.58417	0.416534	Null		Diguanylate cyclase
yoaK	MG1655	1878772	-1.31378	1	-2.54574	1	-1.93771	1	Null		Expressed protein, membrane-associated, function unknown
yoaJ	MG1655	1878873	1	1	1	1	1	1	Null		Expressed protein, membrane-associated, function unknown
yeaQ	MG1655	1879006	-1.72394	0.782405	1.11139	1	1.91596	0.456809	Null		UPF0410 family protein, function unknown
yoaG	MG1655	1879402	1.27078	1	17.3887	0.0160064	13.6835	0.0244821	Null		Stress-induced protein, function unknown; involved in cadmium and peroxide resistance
yeaR	MG1655	1879588	1.79255	0.949345	15.4017	0.00141793	8.59206	0.0146051	Null		Nitrate-induced protein, DUF1971 family; function unknown; involved in cadmium and peroxide resistance
leuE	MG1655	1880120	1.22012	1	-1.07433	1	-1.31081	0.804005	Null		Leucine efflux protein; overexpression causes leucine excretion; confers resistance to a number of amino acids and analogs, including glycyl-l-leucine, norleucine, threonine, homoserine lactone, alpha-aminobutyric acid, histidine, and homoserine
dmlR	MG1655	1880885	-1.5369	0.86956	-4.07132	0.0165105	-2.64905	0.128809	Regulator	Not classified	Transcriptional activator for dmlA, autorepressor
dmlA	MG1655	1881911	2.14316	0.515997	1.51691	0.787416	-1.41285	0.77738	Enzyme	Not classified	D-malate oxidase, NAD(+)-dependent
yeaV	MG1655	1883187	8.48873	0.0332782	1.40425	0.974538	-6.04502	0.0438442	Putative transport	Not classified	Putative transporter, function unknown
yeaW	MG1655	1884664	3.9957	0.249433	1.28322	1	-3.11382	0.242467	Null		Predicted YeaWX dioxygenase alpha subunit, 2Fe-2S cluster
yeaX	MG1655	1885844	2.61507	0.541225	1.38269	0.968044	-1.89129	0.604239	Putative enzyme	Not classified	Predicted YeaWX dioxygenase beta subunit, reductase component; function unknown
rnd	MG1655	1886863	1.91732	0.550394	1.56791	0.663521	-1.22285	0.898122	Enzyme	Degradation of RNA	RNase D, processes tRNA precursors
fadD	MG1655	1888060	2.44303	0.132491	1.31035	0.84521	-1.86441	0.254622	Enzyme	Degradation of small molecules: Fatty acids	Acyl-CoA synthase
yeaY	MG1655	1889950	-1.02081	1	1.30718	0.852292	1.33439	0.733933	Membrane	Not classified	RpoE-regulated Slp family lipoprotein, function unknown
tsaB	MG1655	1890571	-1.08433	1	1.25541	0.953202	1.36127	0.767119	Enzyme	tRNA modification	tRNA(NNU) t(6)A37 threonylcarbamoyladenosine modification; binding partner and protease for TsaD
yoaA	MG1655	1891324	-1.04804	1	1.10712	1	1.16031	0.916008	Putative enzyme	Not classified	Predicted ATP-dependent helicase, DinG family; function unknown
yoaB	MG1655	1893366	-1.27049	0.982311	-2.16401	0.119097	-1.70329	0.337027	Putative enzyme	Not classified	Putative reactive intermediate deaminase, UPF0076 family; reaction intermediate detoxification
yoaC	MG1655	1894132	-1.37352	0.974188	-4.21363	0.00931582	-3.06776	0.055896	Null		Conserved protein, DUF1889 family, function unknown
yoaH	MG1655	1894551	-1.39158	0.988337	-1.60857	0.732112	-1.15593	0.978022	Null		UPF0181 family protein, function unknown
pabB	MG1655	1894804	-1.80235	0.584762	1.23951	0.958878	2.23403	0.166518	Enzyme	Biosynthesis of cofactors, carriers: Folic acid	Sulfonamide resistance; p-aminobenzoate biosynthesis
nudL	MG1655	1896169	1.00246	1	1.00882	1	1.00635	1	Null		Weak 3-phosphohydroxypyruvate phosphatase activity; predicted CoA pyrophosphohydrolase;
sdaA	MG1655	1896931	1.04742	1	-1.80525	0.237069	-1.89085	0.151812	Enzyme	Degradation of small molecules: Amino acids	L-serine dehydratase 1; also known as serine deaminase; L-SD1
yoaD	MG1655	1898426	-1.16147	1	1.3477	0.95176	1.56532	0.722405	Null		Predicted membrane-anchored cyclic-di-GMP phosphodiesterase; regulation of cellulose production
yoaE	MG1655	1900028	1.10162	1	-2.46617	0.0919318	-2.71678	0.0468726	Putative transport	Not classified	Function unknown
manX	MG1655	1902047	-2.73196	0.0877131	-4.11746	0.00165418	-1.50714	0.568908	Enzyme	Transport of small molecules: Carbohydrates, organic acids, alcohols	Mannose permease, EIIAB component; phosphotransferase system
manY	MG1655	1903081	-2.12364	0.269103	-3.84812	0.00224659	-1.81204	0.296837	Transport	Transport of small molecules: Carbohydrates, organic acids, alcohols	Mannose permease, EIIC component; phosphotransferase system
manZ	MG1655	1903894	-1.80577	0.480745	-3.61706	0.00354605	-2.00305	0.184831	Transport	Transport of small molecules: Carbohydrates, organic acids, alcohols	Mannose permease, EIID component; phosphotransferase system
yobD	MG1655	1904800	-1.64372	0.784075	-2.06853	0.358609	-1.25845	0.886048	Null		Inner membrane protein, UPF0266 family, function unknown
mntP	MG1655	1905687	2.37856	0.460827	-1.78397	0.643055	-4.24329	0.0351722	Putative transport	Not classified	Probable Mn(2+) efflux pump, mntR-regulated
rlmA	MG1655	1906250	1.74541	0.604073	1.45485	0.731092	-1.19971	0.901923	Enzyme	rRNA modification	23S rRNA m(1)G745 methyltransferase, SAM-dependent; mutant has slow growth rate, slow chain elongation rate, and viomycin resistance
cspC	MG1655	1907225	-1.35954	0.889866	-3.11567	0.00583536	-2.2917	0.0630368	Phenotype	Not classified	Multicopy suppressor of mukB; cold shock protein homolog constitutively expressed at 37C; antitermination protein; affects rpoS and uspA expression
yobF	MG1655	1907447	-1.16899	1	-3.25139	0.00585481	-2.78136	0.0205477	Null		DUF2527 family heat-induced protein, function unknown
yebO	MG1655	1908260	1.56166	0.749298	1.61549	0.555186	1.03447	1	Null		Predicted inner membrane protein, function unknown
mgrB	MG1655	1908622	1.35983	1	-1.15592	1	-1.57185	0.690021	Regulator	Not classified	Negative feedback regulator for PhoPQ regulon, membrane-bound
yobH	MG1655	1908924	-1.02313	1	-1.60816	0.737021	-1.57181	0.672552	Null		Function unknown
kdgR	MG1655	1909307	-2.30838	0.126612	-1.61781	0.442032	1.42686	0.58828	Regulator	Not classified	Transcriptional repressor for the KDG regulon
yebQ	MG1655	1910275	-1.23181	1	1.2385	0.996272	1.52559	0.705744	Putative transport	Not classified	Predicted transporter, function unknown; no overexpression resistances found
htpX	MG1655	1911694	2.15293	0.170313	1.26895	0.861487	-1.69662	0.306212	Orf	Adaptations, atypical conditions	Zinc metalloprotease HtpX, membrane-bound; cleaves SecY in vivo and in vitro; self-cleaves; M48 family
prc	MG1655	1912767	-1.16173	1	1.00572	1	1.16838	0.890097	Enzyme	Degradation of proteins, peptides, glyco	Periplasmic carboxy-terminal protease with specificity for non-polar C-termini
proQ	MG1655	1914835	1.21621	1	1.01379	1	-1.19967	0.866337	Null		RNA chaperone, probable regulator of ProP translation
msrC	MG1655	1915630	1.03608	1	1.06216	1	1.02517	1	Null		Free methionine-(R)-sulfoxide reductase
yebS	MG1655	1916257	1.34381	0.974938	1.0588	1	-1.26918	0.850044	Null		Inner membrane PqiA domain protein; heat stress resistance protein
yebT	MG1655	1917509	-1.23015	1	-1.0846	1	1.13419	0.945551	Null		MCE domain protein, function unknown
rsmF	MG1655	1920222	1.78505	0.50356	1.54536	0.582119	-1.1551	0.932562	Enzyme	rRNA modification	16S rRNA m(5)C1407 methyltransferase, SAM-dependent
yebV	MG1655	1921779	1.07472	1	5.23373	0.0100557	4.86987	0.0139989	Null		Function unknown
yebW	MG1655	1922120	1.17321	1	1.05893	1	-1.10792	1	Null		Function unknown
pphA	MG1655	1922312	1.42857	1	1.97355	0.623816	1.38148	0.868536	Regulator	Not classified	Ser/Thr protein phosphatase 1; signals periplasmic protein misfolding; heat shock regulon
ryeA	MG1655	1923065	1.68333	0.702397	-2.52386	0.136873	-4.24849	0.00616282	Null		Novel sRNA, function unknown
sdsR	MG1655	1923163	-1.05196	1	-1.44916	0.918391	-1.37757	0.883931	Null		Stationary phase sRNA, mutS regulator
yebY	MG1655	1923364	-1.01087	1	1.11783	1	1.12998	0.961757	Null		DUF2511 family protein
yebZ	MG1655	1923718	1.00449	1	2.24018	0.199123	2.23018	0.167788	Putative transport	Drug/analog sensitivity	Inner membrane protein, function unknown
yobA	MG1655	1924594	1.35768	0.950276	1.59845	0.577094	1.17734	0.919291	Null		CopC family protein, function unknown
holE	MG1655	1925107	1.35601	1	1.30305	0.968044	-1.04064	1	Enzyme	DNA - replication, repair, restriction/modification	DNA polymerase III, theta subunit
yobB	MG1655	1925439	-1.07189	1	-1.55978	0.644293	-1.45516	0.657586	Putative enzyme	Not classified	C-N hydrolase family protein, function unknown
exoX	MG1655	1926119	1.13891	1	-1.16501	1	-1.32683	0.766418	Null		Exodeoxyribonuclease 10, Exonuclease X; 3'-5' DNase; confers UV sensitivity in recJ, xseAB, sbcB background
ptrB	MG1655	1926778	-1.42647	0.883671	1.084	1	1.54629	0.547013	Enzyme	Degradation of proteins, peptides, glyco	Protease II; oligopeptidase B
yebE	MG1655	1929047	-1.80837	0.674705	-3.15699	0.0737136	-1.74576	0.516702	Null		Inner membrane protein, DUF533 family, function unknown
yebF	MG1655	1930033	1.26976	1	1.25152	0.968599	-1.01458	1	Null		Extracellular Colicin M immunity family protein; function unknown
yebG	MG1655	1930456	1.0499	1	1.20573	0.992494	1.14843	0.961053	Null		DNA damage-inducible gene, SOS regulon; requires H-NS and cAMP for induction
purT	MG1655	1930880	1.29908	1	12.7065	1.55752e-06	9.78113	2.01914e-05	Enzyme	Purine ribonucleotide biosynthesis	Glycinamide ribonucleotide transformylase (GART) 2, non-folate-requiring, purine synthesis
eda	MG1655	1932114	-8.12983	6.6055e-08	-1.34047	0.756324	6.06492	1.11932e-06	Enzyme	Central intermediary metabolism: Entner-Douderoff	KHG/KDPG aldolase; 2-dehydro-3-deoxy-phosphogluconate/4-hydroxy-2-oxoglutarate aldolase; trimeric
edd	MG1655	1932792	-3.29992	0.0112378	-1.07452	1	3.07106	0.00792336	Enzyme	Central intermediary metabolism: Entner-Douderoff	Phosphogluconate dehydratase; growth on gluconate
zwf	MG1655	1934838	-1.2959	0.938378	1.18671	0.956395	1.53787	0.434903	Enzyme	Energy metabolism, carbon: Oxidative branch, pentose pathway	Glucose-6-phosphate 1-dehydrogenase
yebK	MG1655	1936651	-1.46379	0.773803	-3.26538	0.00479058	-2.23077	0.0843082	Null		Function unknown; P. aeruginosa homolog represses zwf transcription
pykA	MG1655	1937648	-1.93511	0.375514	-2.25259	0.111487	-1.16406	0.919291	Enzyme	Energy metabolism, carbon: Glycolysis	Pyruvate kinase II, minor
lpxM	MG1655	1939221	1.03782	1	-1.01234	1	-1.05062	1	Putative factor	Adaptations, atypical conditions	Lipid A synthesis, KDO2-lauroyl-lipid IVA myristoyl-ACP acyltransferase
mepM	MG1655	1940312	1.06313	1	-1.04847	1	-1.11466	0.954647	Enzyme	Murein sacculus, peptidoglycan	Murein DD-endopeptidase, space-maker hydrolase, septation protein; ampicillin sensitivity
znuA	MG1655	1941650	1.34733	0.892249	-1.12212	1	-1.51187	0.477121	Putative factor	Not classified	Zinc ABC transporter periplasmic binding protein
znuC	MG1655	1942661	1.12443	1	1.08895	1	-1.03258	1	Putative transport	Not classified	Zinc ABC transporter ATPase
znuB	MG1655	1943413	-1.03785	1	1.18404	1	1.22885	0.88903	Null		Zinc ABC transporter permease
ruvB	MG1655	1944345	-2.34199	0.15199	1.16113	0.998918	2.71934	0.0290205	Enzyme	DNA - replication, repair, restriction/modification	DNA helicase driving branch migration during recombination; hexameric ring
ruvA	MG1655	1945364	-1.8543	0.496938	1.06867	1	1.98163	0.235223	Enzyme	DNA - replication, repair, restriction/modification	Holliday junction recognition factor, recruits RuvB; works in conjunction with RuvB helicase to drive branch migration during recombination
yobI	MG1655	1946114	1	1	1	1	1	1	Null		Expressed protein, function unknown
yebB	MG1655	1946250	1.43018	1	-1.69079	0.785324	-2.41813	0.369176	Null		DUF830 family protein, function unknown
ruvC	MG1655	1946854	-1.79943	0.449154	1.01029	1	1.81794	0.257288	Enzyme	DNA - replication, repair, restriction/modification	RuvC endonuclease, Holliday structure resolvase; not SOS regulated
yebC	MG1655	1947410	-3.6417	0.00229002	-1.07934	1	3.37402	0.00160764	Null		Function unknown, expressed protein, UPF0082 family
nudB	MG1655	1948179	-2.22665	0.198003	1.53602	0.574586	3.42018	0.00447774	Enzyme	folate metabolism	Dihydroneopterin triphosphate pyrophosphohydrolase; early step in folate synthesis
aspS	MG1655	1948749	-2.39724	0.104454	1.67784	0.388846	4.02219	0.000491721	Enzyme	Aminoacyl tRNA synthetases, tRNA modification	Aspartate--tRNA ligase
yecD	MG1655	1950831	-1.16815	1	1.7783	0.536577	2.07733	0.298683	Null		Isochorismatase family protein, function unknown
yecE	MG1655	1951394	1.02993	1	2.11051	0.303747	2.04919	0.289299	Null		DUF72 family protein
yecN	MG1655	1952265	1.12045	1	-1.09338	1	-1.22508	0.878055	Null		Inner membrane protein, MAPEG family, function unknown
cmoA	MG1655	1952701	-1.18344	1	1.18084	0.974392	1.39746	0.629681	Enzyme	tRNA modification	Carboxy-SAM synthase
cmoB	MG1655	1953441	-1.60686	0.658153	1.18463	0.980019	1.90354	0.234346	Enzyme	tRNA modification	tRNA (cmo5U34)-carboxymethyltransferase, carboxy-SAM-dependent
torZ	MG1655	1954577	-1.06448	1	-1.03487	1	1.02861	1	Enzyme	Central intermediary metabolism	Periplasmic trimethylamine oxide (TMAO) reductase; also has biotin sulfoxide and DMSO reductase activities; respiratory system
torY	MG1655	1957031	-1.49949	1	-2.85622	0.536577	-1.90479	0.832356	Putative enzyme	Not classified	Cytochrome c homolog required for periplasmic reduction of TMAO by TorZ; respiratory system
cutC	MG1655	1958519	-1.06792	1	-1.10422	1	-1.03399	1	Putative transport	Detoxification	Putative copper homeostasis protein
yecM	MG1655	1959279	-1.09383	1	-1.27346	0.928309	-1.16421	0.943403	Null		Function unknown, low abundance protein; structure suggests YecM is a metal-dependent enzyme
argS	MG1655	1960061	1.06731	1	1.65112	0.423766	1.547	0.469923	Enzyme	Aminoacyl tRNA synthetases, tRNA modification	Arginine--tRNA ligase
yecT	MG1655	1961971	2.74512	0.542614	1.76706	0.785324	-1.55349	0.81127	Null		Function unknown, possible secreted protein or lipoprotein
flhE	MG1655	1962579	2.65605	0.5547	2.28392	0.540185	-1.16294	1	Structural component	Surface structures	Proton seal during flagellar secretion; periplasmic; bound to flagellar basal body; required for full swarming motility
flhA	MG1655	1962971	2.63973	0.293878	2.18118	0.34752	-1.21023	0.932537	Putative structural component	Surface structures	Flagellar export pore protein, integral membrane protein
flhB	MG1655	1965042	2.74245	0.44173	2.74184	0.307184	-1.00022	1	Structural component	Not classified	Flagellin export apparatus, substrate specificity protein; determines the order of subunit export
cheZ	MG1655	1966392	-2.11223	0.571973	-1.46857	0.842754	1.43828	0.77632	Regulator	Chemotaxis and mobility	CheY-P phosphatase
cheY	MG1655	1967047	-2.7061	0.329149	-1.65301	0.71601	1.63708	0.638636	Regulator	Chemotaxis and mobility	Response regulator for chemotactic signal transduction; single-domain response regulator lacking an output domain; CheA is the cognate sensor protein; autoacetylase
cheB	MG1655	1967451	-1.78524	0.731594	-1.5421	0.770722	1.15767	0.972422	Enzyme	Chemotaxis and mobility	Chemotaxis MCP protein-glutamate methylesterase; reverses CheR methylation at specific MCP glutamates
cheR	MG1655	1968503	1.30013	1	-1.40977	0.896262	-1.83289	0.53135	Enzyme	Chemotaxis and mobility	Chemotaxis MCP protein methyltransferase, SAM-dependent; binds C-terminus of chemoreceptors; makes glutamate methyl esters
tap	MG1655	1969382	1.0991	1	-1.77975	0.639303	-1.95612	0.46466	Regulator	Chemotaxis and mobility	Dipeptide chemoreceptor, methyl-accepting; MCP IV; flagellar regulon
tar	MG1655	1971029	1.08634	1	-1.87255	0.579296	-2.03423	0.428129	Regulator	Chemotaxis and mobility	Aspartate, maltose chemoreceptor, methyl-accepting; MCP II; also senses repellents cobalt and nickel; flagellar regulon
cheW	MG1655	1972835	-1.10097	1	-1.87936	0.587437	-1.70701	0.613747	Regulator	Chemotaxis and mobility	Chemotaxis signal transducer; bridges CheA to chemoreceptors to regulate phophotransfer to CheY and CheB
cheA	MG1655	1973359	1.2447	1	-1.40779	0.905868	-1.75227	0.58828	Enzyme	Chemotaxis and mobility	Histidine protein kinase sensor of chemotactic response; CheY is cognate response regulator; autophosphorylating
motB	MG1655	1975328	1.73414	0.806507	-1.08081	1	-1.87428	0.515996	Structural component	Chemotaxis and mobility	H+-driven stator protein of flagellar rotation
motA	MG1655	1976251	1.8505	0.772952	-1.03257	1	-1.91076	0.528272	Phenotype	Chemotaxis and mobility	H+-driven stator protein of flagellar rotation
flhC	MG1655	1977265	1.03158	1	-1.1903	1	-1.22789	0.889309	Regulator	Surface structures	Transcriptional activator of flagellar class II operons; forms heterotetramer with FlhD; CsrA regulon; may be allosteric effector of FlhD
flhD	MG1655	1977846	1.20715	1	-1.2877	0.922428	-1.55445	0.588719	Regulator	Surface structures	Transcriptional activator of flagellar class II operons; forms heterotetramer with FlhC
insB1_5	MG1655	1978517	-14.1259	0.671391	1.12629	1	15.9099	0.388616
insA_5	MG1655	1978939	1.06288	1	1.73533	1	1.63267	1
uspC	MG1655	1979752	1.19359	1	-1.8361	0.428532	-2.19155	0.19626	Putative regulator	Not classified	Stress-induced protein; UV-resistance
otsA	MG1655	1980187	-1.54449	0.813626	1.5093	0.71601	2.3311	0.157475	Enzyme	Osmotic adaptation	Trehalose phosphate synthase; cold- and heat- induced; required for viability at 4C; rpoS regulon
otsB	MG1655	1981586	-1.52603	0.943348	2.00701	0.511787	3.06276	0.131351	Enzyme	Osmotic adaptation	Trehalose phosphate phosphatase; cold- and heat- induced; required for viability at 4C; rpoS regulon; HAD17
araH	MG1655	1982553	-2.64488	0.424021	-1.83309	0.644411	1.44285	0.82184	Transport	Transport of small molecules: Carbohydrates, organic acids, alcohols	L-arabinose ABC transporter permease
araG	MG1655	1983554	-1.13278	1	-4.28513	0.0540509	-3.78284	0.0785582	Transport	Transport of small molecules: Carbohydrates, organic acids, alcohols	L-arabinose ABC transporter ATPase
araF	MG1655	1985138	-1.29622	1	-7.07885	0.00810516	-5.46116	0.0243723	Transport	Transport of small molecules: Carbohydrates, organic acids, alcohols	L-arabinose ABC transporter periplasmic binding protein
ftnB	MG1655	1986924	1.42986	0.906539	-12.0958	1.66747e-07	-17.2953	4.82727e-09	Putative carrier	Transport of small molecules: Cations	Ferritin B, probable ferrous iron reservoir; ferritin-like protein; required for oxidatively damaged aconitase iron-sulfur cluster repair and virulence in Salmonella; apparently missing an active ferroxidase center
yecJ	MG1655	1987506	1.48755	0.883671	-1.15648	1	-1.72033	0.47659	Null		DUF2766 family protein
azuC	MG1655	1987872	1	1	26.6918	0.138286	26.6918	0.116739	Null		Acid-inducible small membrane-associated protein
yecR	MG1655	1988221	6.60101	0.143856	3.02335	0.427944	-2.18335	0.595977	Null		Required for phage lambda growth and antibiotic resistance; verified lipoprotein
ftnA	MG1655	1988715	-2.07696	0.261794	-15.9731	1.01762e-11	-7.6906	5.57582e-07	Carrier	Transport of small molecules: Cations	Ferritin, major cytoplasmic iron storage protein
yecH	MG1655	1989250	-1.76993	0.936234	-3.79291	0.233166	-2.14297	0.570625	Null		DUF2492 family protein
tyrP	MG1655	1989680	-1.10539	1	-1.03662	1	1.06634	1	Transport	Transport of small molecules: Amino acids, amines	Tyrosine:H+ symport permease
yecA	MG1655	1990953	-6.46997	8.29759e-05	-1.86128	0.323571	3.47609	0.00721616	Null		UPF0149 family protein
leuZ	MG1655	1991814	1	1	8.4723	0.763469	8.4723	0.673986	Null		Leucine tRNA(GAG) 4
cysT	MG1655	1991913	1	1	1	1	1	1	Null		Cysteine tRNA(GCA)
glyW	MG1655	1992041	1	1	1	1	1	1	Null		Glycine tRNA(GCC) 3
pgsA	MG1655	1992268	-1.0474	1	-1.3071	0.811365	-1.24794	0.803267	Enzyme	Macromolecule synthesis, modification: Phospholipids	Phosphatidylglycerophosphate synthase
uvrC	MG1655	1992873	-1.63344	0.521147	-1.4001	0.657054	1.16666	0.888867	Enzyme	Degradation of DNA	Excision nuclease subunit C; repair of UV damage to DNA; multicopy causes mucoidy
uvrY	MG1655	1994702	-1.67256	0.50356	-2.13584	0.0919071	-1.27699	0.755304	Putative regulator	Not classified	Response regulator, pleiotropic; controls the expression of csrB/C sRNAs; hydrogen peroxide resistance; cognate sensor kinase is BarA
yecF	MG1655	1995817	1.35349	0.949255	-2.06554	0.231949	-2.79569	0.0393607	Null		DUF2594 family protein
sdiA	MG1655	1996109	1.53406	0.813393	-1.8387	0.424749	-2.82067	0.0603121	Regulator	Cell division	Quorum-sensing ftsQAZ-P2, acrABCDE transcriptional activator; fluoroquinolone resistance; overproduction confers drug resistance by stimulating the acr genes; SdiA senses exogenous N-acyl homoserine lactones
yecC	MG1655	1997061	-1.37423	0.964112	1.58463	0.644293	2.17765	0.207879	Putative transport	Not classified	Putative ABC transporter ATPase
yecS	MG1655	1997810	-1.41743	0.936277	1.67232	0.573552	2.37041	0.148394	Putative transport	Not classified	Predicted amino acid ABC permease, inner membrane protein; function unknown
dcyD	MG1655	1998493	-1.51685	0.770592	1.81269	0.352346	2.74957	0.0357899	Putative enzyme	Not classified	D-cysteine desulfhydrase; needed for protection from and utilization of D-cysteine
fliY	MG1655	1999584	1.21268	1	1.66679	0.475007	1.37447	0.699973	Putative transport	Not classified	Cystine-binding protein, periplasmic; part of a L-cysteine/L-cystine shuttle system confering hydrogen peroxide resistance; not required for motility; may regulate FliA (sigma 28)
fliZ	MG1655	2000472	3.46858	0.255779	2.58151	0.348989	-1.34363	0.883605	Structural component	Unknown	DNA-binding RpoS antagonist; transiently inhibits RpoS in post-exponential phase; timing factor allowing motility to continue for a while during starvation; not required for normal motility
fliA	MG1655	2001069	3.36449	0.2255	1.98296	0.554749	-1.6967	0.637312	Factor	Surface structures	Transcription factor sigma 28 for class III flagellar operons
fliC	MG1655	2002109	1.29281	1	-1.53344	0.855466	-1.98244	0.531577	Structural component	Surface structures	Flagellin, structural gene, H-antigen
fliD	MG1655	2003871	-1.18594	1	-1.79746	1	-1.51563	0.976384	Putative structure	Surface structures	Hook-associated protein 2, axial family
fliS	MG1655	2005302	1.41433	0.998668	-1.35171	0.952292	-1.91176	0.530232	Regulator	Surface structures	Flagellar chaperone, inhibits premature FliC assembly; cytosolic
fliT	MG1655	2005712	1.54413	0.96527	-1.16456	1	-1.79824	0.612084	Regulator	Surface structures	Flagellar synthesis, predicted chaperone, role unknown
amyA	MG1655	2006155	-1.14585	1	-1.16263	0.992396	-1.01464	1	Enzyme	Degradation of polysaccharides	Alpha-amylase, cytoplasmic
yedD	MG1655	2007676	-1.5186	0.806507	-1.26939	0.926675	1.19632	0.906555	Null		Novel verified lipoprotein, function unknown
yedE	MG1655	2008276	-2.40322	0.399536	-10.1136	8.51286e-05	-4.20835	0.0231728	Putative transport	Not classified	UPF0394 family sulphur transport domain-containing protein; inner membrane protein, function unknown
yedF	MG1655	2009478	-1.88919	0.788897	-9.32642	0.0027527	-4.93672	0.0435871	Null		Predicted TusA family sulfurtransferase
yedK	MG1655	2009820	1.09858	1	-1.12356	1	-1.23432	0.951408	Null		DUF159 family protein, function unknown
yedL	MG1655	2010599	-2.33467	1	1.36035	1	3.17597	0.878055	Null		GNAT family putative N-acetyltransferase
yedN	MG1655	2011222	1	1	1	1	1	1
intG	MG1655	2012501	5.08951	0.781309	2.40236	1	-2.11854	0.912399
fliE	MG1655	2012699	3.60862	0.399536	2.79357	0.437421	-1.29176	0.946369	Structural component	Surface structures	Flagellar synthesis; basal body component
fliF	MG1655	2013228	6.16031	0.0733824	3.37182	0.234302	-1.827	0.645409	Structural component	Surface structures	Flagellar basal body M-ring protein
fliG	MG1655	2014879	4.93317	0.137689	3.46621	0.217945	-1.42322	0.86494	Structural component	Surface structures	Rotor protein for flagellar motor switching and energizing; role in flagellar assembly
fliH	MG1655	2015867	3.8087	0.266645	3.55588	0.205472	-1.0711	1	Transport	Surface structures	Negative regulator of FliI ATPase activity; involved in flagellar assembly and export
fliI	MG1655	2016553	3.7935	0.1996	3.03612	0.234464	-1.24946	0.938782	Enzyme	Surface structures	Cytoplasmic membrane ATPase involved in flagellar assembly; involved in export of flagellar axial protein subunits
fliJ	MG1655	2017945	3.2558	0.47357	3.37218	0.315335	1.03575	1	Structural component	Surface structures	Flagellin export apparatus soluble chaperone
fliK	MG1655	2018385	2.90094	0.449154	2.82045	0.333184	-1.02854	1	Structural component	Surface structures	Hook filament junction; controls hook length
fliL	MG1655	2019617	5.55739	0.0736317	2.728	0.331805	-2.03717	0.523368	Putative structure	Surface structures	Affects rotational direction of flagella during chemotaxis
fliM	MG1655	2020086	4.75775	0.121977	2.57682	0.380896	-1.84636	0.612084	Structural component	Surface structures	Flagellar synthesis, motor switching and energizing
fliN	MG1655	2021087	3.82217	0.24333	2.64639	0.374195	-1.44429	0.84295	Structural component	Surface structures	Flagellar switch protein
fliO	MG1655	2021503	4.77345	0.196782	3.2541	0.297002	-1.4669	0.857656	Putative structure	Surface structures	Flagellin export apparatus, integral membrane protein
fliP	MG1655	2021868	5.6566	0.10435	2.93217	0.332605	-1.92915	0.609746	Putative structure	Surface structures	Flagellin export apparatus, integral membrane protein
fliQ	MG1655	2022615	5.78481	0.230565	3.03759	0.456757	-1.90441	0.716233	Putative structure	Surface structures	Flagellin export apparatus, integral membrane protein
fliR	MG1655	2022892	7.66953	0.0847738	3.55896	0.296451	-2.15499	0.586578	Putative enzyme	Surface structures	Flagellin export apparatus, integral membrane protein
rcsA	MG1655	2023967	6.25108	0.101663	4.35161	0.15224	-1.4365	0.86852	Regulator	Surface polysaccharides & antigens	Positive regulatory gene for capsule (colanic acid) synthesis; two regulatory proteins are derived from the same gene
[truncated: 2,616 more rows]
