# Supplementary material for: Differential Gene Expression of Three Mastitis-Causing Escherichia coli Strains Grown under Planktonic, Swimming, and Swarming Culture Conditions
Source: mSystems. 2016 Aug 9;1(4):e00064-16. doi: 10.1128/mSystems.00064-16 (PMC5072449; doi:10.1128/mSystems.00064-16)
Supplement: Table S2 [file sys004162044st2.xlsx]

## Sheet: Sheet1
Gene ID	Genome	Start	LBvSwim FC	LBvSwim FDR	LBvSwarm FC	LBvSwarm FDR	SwimvSwarm FC	SwimvSwarm FDR	Fur
efeO	MG1655	1082242	7.29467	1.83309e-06	271.817	1.41907e-35	37.2624	2.79471e-19	Fur Chip
fhuF	MG1655	4604874	23.0229	1.16543e-10	309.333	1.69737e-29	13.4359	1.36194e-09	Fur Chip
yncE	MG1655	1523306	11.398	1.90648e-09	107.11	9.0726e-29	9.39726	2.36787e-09	Fur Chip
efeB	MG1655	1083375	3.11206	0.0337709	141.87	2.47064e-26	45.5872	3.63077e-18	Fur Chip
entF	MG1655	614156	3.12268	0.0374474	140.9	6.53067e-25	45.1216	3.92551e-17	Fur Chip
entC	MG1655	624884	14.7607	8.62606e-06	568.218	5.44871e-24	38.4953	1.33553e-11	Fur Chip
entE	MG1655	626069	6.90164	0.00275252	505.572	2.01517e-23	73.2539	1.85506e-14	Fur Chip
fepA	MG1655	610253	1.99526	0.399294	110.563	2.27842e-23	55.413	1.62404e-18	Fur Chip
entB	MG1655	627693	1.3886	0.954666	121.306	1.64808e-22	87.3586	4.01502e-20	Fur Chip
fes	MG1655	612736	6.10557	0.00220862	170.35	6.25429e-21	27.9007	1.73914e-11	Fur Chip
entA	MG1655	628550	1.06003	1	73.3152	1.37395e-20	69.1632	8.35951e-20	Fur Chip
fiu	MG1655	839248	6.56993	0.00281084	131.422	3.0572e-16	20.0036	4.82295e-08	Fur Chip
nrdE	MG1655	2801347	3.59579	0.0408354	57.6841	9.33167e-16	16.0421	5.86765e-09	Fur Chip
entH	MG1655	629299	-2.6337	0.405547	41.4189	2.19084e-11	109.085	7.10216e-15	Fur Chip
fhuA	MG1655	167483	6.15319	0.000126429	30.5852	2.15751e-14	4.97062	0.000277997	Fur Chip
exbB	MG1655	3151249	3.00252	0.0100997	15.1136	2.58764e-14	5.03364	6.15575e-06	Fur Chip
exbD	MG1655	3150817	2.44946	0.0818129	15.4609	4.41463e-13	6.31196	9.59334e-07	Fur Chip
tonB	MG1655	1311088	3.04821	0.0141382	14.1468	1.57414e-12	4.64102	4.69034e-05	Fur Chip
fhuE	MG1655	1159361	2.16844	0.333213	27.5837	2.33725e-12	12.7205	4.19308e-08	Fur Chip
ftnA	MG1655	1988715	-2.07696	0.261794	-15.9731	1.01762e-11	-7.6906	5.57582e-07	Fur Chip
fepB	MG1655	623553	3.27571	0.0581726	26.6002	1.31457e-11	8.12044	9.9139e-06	Fur Chip
entS	MG1655	622299	9.14077	0.00498799	126.602	1.60767e-11	13.8502	6.5734e-05	Fur Chip
nrdI	MG1655	2800964	5.18613	0.247491	199.679	2.44362e-11	38.5025	2.20375e-07	Fur Chip
cirA	MG1655	2244777	4.8809	0.00814546	27.6263	1.91742e-10	5.66007	0.000894094	Fur Chip
ybdZ	MG1655	613941	9.01815	0.158217	371.328	3.70289e-10	41.1756	4.00377e-06	Fur Chip
hybO	MG1655	3145142	-1.68585	0.593282	-13.4992	5.7024e-10	-8.00735	9.15014e-07	Fur Chip
yojI	MG1655	2306971	3.83144	0.0279063	20.963	6.96131e-10	5.4713	0.000635109	Fur Chip
fepD	MG1655	621184	6.36946	0.0104419	38.8219	2.30305e-09	6.09501	0.00258316	Fur Chip
ftnB	MG1655	1986924	1.42986	0.906539	-12.0958	1.66747e-07	-17.2953	4.82727e-09	Fur Chip
nrdH	MG1655	2800722	6.60003	0.281374	156.059	1.03417e-08	23.6452	2.70906e-05	Fur Chip
fepC	MG1655	619383	2.02157	0.663641	31.8835	4.68798e-08	15.7716	9.9139e-06	Fur Chip
feoB	MG1655	3540406	1.2856	0.96527	7.63387	6.65884e-08	5.93799	3.33342e-06	Fur Chip
mntH	MG1655	2511467	1.24957	1	18.7227	7.6694e-08	14.9832	9.05273e-07	Fur Chip
hybA	MG1655	3144153	-2.87427	0.0984686	-12.3513	7.6694e-08	-4.2972	0.00300507	Fur Chip
gpmA	MG1655	786842	-1.57866	0.658153	5.38497	2.72332e-05	8.50101	1.12614e-07	Fur Chip
nrdF	MG1655	2803501	2.70596	0.267538	17.3657	2.58494e-07	6.41758	0.0009019	Fur Chip
fepG	MG1655	620195	3.71373	0.168438	28.4225	4.23218e-07	7.65334	0.00210893	Fur Chip
entD	MG1655	609458	1.90718	0.865114	43.1917	7.0339e-07	22.6469	2.74486e-05	Fur Chip
yqjH	MG1655	3215726	3.12167	0.0892634	11.1215	9.81499e-07	3.56266	0.0167343	Fur Chip
fhuD	MG1655	170574	1.51787	0.883671	12.3565	1.70989e-06	8.14068	8.08031e-05	Fur Chip
ybiX	MG1655	838529	1.44859	0.974188	16.4703	1.91551e-06	11.3699	4.01713e-05	Fur Chip
fhuC	MG1655	169777	1.74623	0.709463	11.8928	3.56698e-06	6.81059	0.000447512	Fur Chip
fhuB	MG1655	171461	-1.07765	1	12.8103	5.43119e-06	13.8049	4.40285e-06	Fur Chip
ydiE	MG1655	1789612	12.0101	0.00618761	31.0773	5.90691e-06	2.5876	0.271067	Fur Chip
yjjZ	MG1655	4605803	1.10414	1	34.9202	0.000137764	31.6266	0.000235354	Fur Chip
feoA	MG1655	3540162	1.84794	0.575248	5.76572	0.000408649	3.12008	0.0357899	Fur Chip
fecR	MG1655	4516763	1.7431	0.90224	14.8053	0.000566821	8.49368	0.00756057	Fur Chip
feoC	MG1655	3542727	1.15336	1	6.32614	0.000582736	5.48497	0.00189337	Fur Chip
adhP	MG1655	1552827	1.49687	0.932775	7.30569	0.000589592	4.88065	0.00838868	Fur Chip
yddA	MG1655	1577656	13.9092	0.000781943	6.80117	0.0107688	-2.04512	0.46638	Fur Chip
fecI	MG1655	4517713	3.32487	0.406755	15.7345	0.0012843	4.73236	0.0949646	Fur Chip
ryhB	MG1655	3580926	15.5287	0.57984	104.421	0.0020903	6.72443	0.118937	Fur Chip
acnA	MG1655	1335830	1.55791	0.79442	4.7015	0.00210459	3.01782	0.0418933	Fur Chip
sufB	MG1655	1762521	-1.5964	0.883671	4.07121	0.0353512	6.49929	0.00283023	Fur Chip
ybaN	MG1655	490881	1.81668	0.707458	5.72556	0.00353413	3.15166	0.0778014	Fur Chip
ymgA	MG1655	1216067	17.3149	0.012781	18.653	0.0035504	1.07728	1	Fur Chip
sufD	MG1655	1760519	-1.48704	0.940818	3.70752	0.0455191	5.51322	0.00533386	Fur Chip
sufS	MG1655	1759302	-1.36518	0.988337	3.70923	0.0353102	5.06374	0.00595212	Fur Chip
ariR	MG1655	1216368	17.1617	0.0260586	14.7384	0.0167308	-1.16442	1	Fur Chip
ycgZ	MG1655	1215788	12.9706	0.0256104	11.0712	0.0175224	-1.17156	1	Fur Chip
ynfD	MG1655	1657564	-1.2177	1	-4.35643	0.0181032	-3.57759	0.0467494	Fur Chip
sufC	MG1655	1761765	-1.18987	1	3.72781	0.0902453	4.43561	0.0411157	Fur Chip
sufE	MG1655	1758873	-1.2463	1	3.57327	0.108822	4.45338	0.0413464	Fur Chip
yddB	MG1655	1575246	3.95815	0.0537678	2.86079	0.124665	-1.38359	0.790092	Fur Chip
ymgC	MG1655	1216747	16.0158	0.0627073	12.3518	0.0538355	-1.29664	0.973207	Fur Chip
uxuA	MG1655	4551635	2.04384	0.443888	-1.41601	0.804264	-2.8941	0.0568545	Fur Chip
sufA	MG1655	1764017	-1.09519	1	4.14457	0.138184	4.53911	0.092296	Fur Chip
fepE	MG1655	618253	2.00726	0.857704	5.30212	0.0965132	2.64147	0.410227	Fur Chip
uxuB	MG1655	4552900	2.41376	0.32846	-1.16398	1	-2.80956	0.0994176	Fur Chip
zapB	MG1655	4118514	1.22842	1	-1.70209	0.380896	-2.09087	0.119564	Fur Chip
fecB	MG1655	4513405	1.01838	1	3.59108	0.252404	3.52628	0.222031	Fur Chip
fecC	MG1655	4512410	1.48986	1	3.79826	0.22733	2.5494	0.434058	Fur Chip
fecE	MG1655	4510689	1.22059	1	3.32031	0.266996	2.72025	0.353575	Fur Chip
fecA	MG1655	4514352	1.20764	1	3.84446	0.298396	3.18345	0.361892	Fur Chip
fecD	MG1655	4511457	1.6612	0.979975	3.23871	0.355321	1.94963	0.661717	Fur Chip
yjiT	MG1655	4572413	1.00097	1	-7.5468	0.726455	-7.55415	0.637479	Fur Chip
adk	MG1655	497174	-1.04507	1	-1.27776	0.848017	-1.22266	0.837149	Fur Chip
yagI	MG1655	288403	1	1	1	1	1	1	Fur Chip
argF	MG1655	289300	1	1	1	1	1	1	Fur Chip
yoeA	MG1655	2068634	1	1	1	1	1	1	Fur Chip
