# Supplementary material for: Differential Gene Expression of Three Mastitis-Causing Escherichia coli Strains Grown under Planktonic, Swimming, and Swarming Culture Conditions
Source: mSystems. 2016 Aug 9;1(4):e00064-16. doi: 10.1128/mSystems.00064-16 (PMC5072449; doi:10.1128/mSystems.00064-16)
Supplement: Table S3 [file sys004162044st3.xlsx]

## Sheet: Sheet1
Gene ID	Genome	Start	LBvSwim FC	LBvSwim FDR	LBvSwarm FC	LBvSwarm FDR	SwimvSwarm FC	SwimvSwarm FDR	Inoue Classification	Lowest FDR
entF	MG1655	614156	3.12268	0.0374474	140.9	6.53067e-25	45.1216	3.92551e-17	strongly repressed SWARMING no effect SWIMMING	6.53067e-25
entE	MG1655	626069	6.90164	0.00275252	505.572	2.01517e-23	73.2539	1.85506e-14	strongly repressed SWARMING no effect SWIMMING	2.01517e-23
fepA	MG1655	610253	1.99526	0.399294	110.563	2.27842e-23	55.413	1.62404e-18	strongly repressed SWARMING no effect SWIMMING	2.27842e-23
entB	MG1655	627693	1.3886	0.954666	121.306	1.64808e-22	87.3586	4.01502e-20	strongly repressed SWARMING no effect SWIMMING	1.64808e-22
fes	MG1655	612736	6.10557	0.00220862	170.35	6.25429e-21	27.9007	1.73914e-11	strongly repressed SWARMING no effect SWIMMING	6.25429e-21
cyoA	MG1655	450662	31.8336	2.3894e-15	49.8834	5.77955e-20	1.567	0.46638	strongly repressed SWARMING no effect SWIMMING	5.77955e-20
fepB	MG1655	623553	3.27571	0.0581726	26.6002	1.31457e-11	8.12044	9.9139e-06	strongly repressed SWARMING no effect SWIMMING	1.31457e-11
mglB	MG1655	2239349	6.46811	0.000349314	-4.28909	0.00340457	-27.7423	1.3871e-11	strongly repressed SWARMING no effect SWIMMING	1.3871e-11
purC	MG1655	2596904	-1.20822	1	9.55606	3.26924e-10	11.5458	2.02491e-11	strongly repressed SWARMING no effect SWIMMING	2.02491e-11
purK	MG1655	551526	-1.02055	1	13.5265	3.26319e-10	13.8045	4.0621e-10	strongly repressed SWARMING no effect SWIMMING	3.26319e-10
fepD	MG1655	621184	6.36946	0.0104419	38.8219	2.30305e-09	6.09501	0.00258316	strongly repressed SWARMING no effect SWIMMING	2.30305e-09
ndk	MG1655	2644432	19.1768	3.11779e-08	6.53115	0.000170863	-2.93621	0.0531783	strongly repressed SWARMING no effect SWIMMING	3.11779e-08
sdhC	MG1655	755176	19.2996	9.81298e-08	16.741	5.51312e-08	-1.15283	0.960263	strongly repressed SWARMING no effect SWIMMING	5.51312e-08
feoB	MG1655	3540406	1.2856	0.96527	7.63387	6.65884e-08	5.93799	3.33342e-06	strongly repressed SWARMING no effect SWIMMING	6.65884e-08
sdhA	MG1655	755906	8.43003	7.03674e-06	9.95757	1.64177e-07	1.1812	0.91236	strongly repressed SWARMING no effect SWIMMING	1.64177e-07
fepG	MG1655	620195	3.71373	0.168438	28.4225	4.23218e-07	7.65334	0.00210893	strongly repressed SWARMING no effect SWIMMING	4.23218e-07
cvpA	MG1655	2430274	1.32769	0.96527	8.64297	5.44986e-07	6.50978	1.88437e-05	strongly repressed SWARMING no effect SWIMMING	5.44986e-07
sucA	MG1655	758705	3.10964	0.0141382	6.48253	7.61093e-07	2.08466	0.107914	strongly repressed SWARMING no effect SWIMMING	7.61093e-07
sucD	MG1655	764179	2.50712	0.071188	6.19399	1.23306e-06	2.47056	0.0349366	strongly repressed SWARMING no effect SWIMMING	1.23306e-06
fadL	MG1655	2461305	4.67824	0.00652915	-1.95501	0.350547	-9.14602	7.51743e-06	strongly repressed SWARMING no effect SWIMMING	7.51743e-06
sdhB	MG1655	757688	7.38426	1.27814e-05	6.01045	2.51287e-05	-1.22857	0.864436	strongly repressed SWARMING no effect SWIMMING	1.27814e-05
ynfG	MG1655	1662989	-2.01078	0.627979	-14.3242	1.7057e-05	-7.1237	0.00207818	strongly repressed SWARMING no effect SWIMMING	1.7057e-05
nuoF	MG1655	2400217	-1.95584	0.274603	2.57047	0.0250355	5.02742	1.95612e-05	strongly repressed SWARMING no effect SWIMMING	1.95612e-05
guaB	MG1655	2632603	-1.61392	0.619566	3.26965	0.00494121	5.27696	3.24057e-05	strongly repressed SWARMING no effect SWIMMING	3.24057e-05
fimH	MG1655	4548807	-3.90849	0.0285977	1.81321	0.460332	7.0869	0.000123353	strongly repressed SWARMING no effect SWIMMING	0.000123353
evgS	MG1655	2484373	-1.59963	0.575248	-4.13317	0.000128147	-2.58384	0.0192876	strongly repressed SWARMING no effect SWIMMING	0.000128147
mgsA	MG1655	1026556	-1.36262	0.85801	-3.9635	0.000189558	-2.90874	0.00637549	strongly repressed SWARMING no effect SWIMMING	0.000189558
yneE	MG1655	1608107	1.75487	0.758315	8.12212	0.000407397	4.62834	0.0139989	strongly repressed SWARMING no effect SWIMMING	0.000407397
feoA	MG1655	3540162	1.84794	0.575248	5.76572	0.000408649	3.12008	0.0357899	strongly repressed SWARMING no effect SWIMMING	0.000408649
mdtH	MG1655	1124117	-2.84383	0.116859	1.86994	0.389262	5.31777	0.000710846	strongly repressed SWARMING no effect SWIMMING	0.000710846
fimC	MG1655	4544303	-3.43263	0.0816093	1.83877	0.486311	6.31183	0.000770384	strongly repressed SWARMING no effect SWIMMING	0.000770384
sucB	MG1655	761521	1.64809	0.560994	3.69775	0.000956676	2.24365	0.0712306	strongly repressed SWARMING no effect SWIMMING	0.000956676
ybiA	MG1655	832467	-2.13575	0.551991	-7.63706	0.000956993	-3.57582	0.0604883	strongly repressed SWARMING no effect SWIMMING	0.000956993
aroE	MG1655	3430019	-2.17565	0.234447	1.81844	0.322985	3.9563	0.00146887	strongly repressed SWARMING no effect SWIMMING	0.00146887
tsx	MG1655	431128	2.45861	0.212259	-1.87579	0.380896	-4.61184	0.00194134	strongly repressed SWARMING no effect SWIMMING	0.00194134
yhcH	MG1655	3369013	2.13448	0.41489	-2.39722	0.186102	-5.11681	0.0019566	strongly repressed SWARMING no effect SWIMMING	0.0019566
acnA	MG1655	1335830	1.55791	0.79442	4.7015	0.00210459	3.01782	0.0418933	strongly repressed SWARMING no effect SWIMMING	0.00210459
fimD	MG1655	4545095	-3.75769	0.0679486	1.52741	0.757127	5.73953	0.00247439	strongly repressed SWARMING no effect SWIMMING	0.00247439
deaD	MG1655	3305970	3.69149	0.0201497	4.17325	0.00309229	1.1305	0.96587	strongly repressed SWARMING no effect SWIMMING	0.00309229
pdxY	MG1655	1715025	-3.00704	0.101408	1.5063	0.71601	4.5295	0.00333592	strongly repressed SWARMING no effect SWIMMING	0.00333592
lipA	MG1655	659250	-1.16668	1	2.70862	0.0149169	3.16009	0.00344778	strongly repressed SWARMING no effect SWIMMING	0.00344778
gmhB	MG1655	222832	-4.15412	0.0387635	1.15539	1	4.79964	0.00713387	strongly repressed SWARMING no effect SWIMMING	0.00713387
chaC	MG1655	1272506	-2.46926	0.439287	2.32273	0.346914	5.73542	0.00839568	strongly repressed SWARMING no effect SWIMMING	0.00839568
hscA	MG1655	2657084	-1.54159	0.678252	1.9326	0.214156	2.97929	0.0098296	strongly repressed SWARMING no effect SWIMMING	0.0098296
iscS	MG1655	2660316	-1.12741	1	2.46892	0.0367079	2.78348	0.013638	strongly repressed SWARMING no effect SWIMMING	0.013638
gapC	MG1655	1489712	1.08539	1	9.11519	0.0219437	8.39805	0.026328	strongly repressed SWARMING no effect SWIMMING	0.0219437
fimF	MG1655	4547741	-2.82545	0.308642	1.62446	0.742846	4.58985	0.0248974	strongly repressed SWARMING no effect SWIMMING	0.0248974
ackA	MG1655	2413469	-1.24937	0.999573	-2.72181	0.0309268	-2.17855	0.112659	strongly repressed SWARMING no effect SWIMMING	0.0309268
argR	MG1655	3384702	1.74356	0.45872	-1.39552	0.706591	-2.43318	0.0408378	strongly repressed SWARMING no effect SWIMMING	0.0408378
rffH	MG1655	3973607	-2.23166	0.217945	1.17223	0.993376	2.61602	0.0433417	strongly repressed SWARMING no effect SWIMMING	0.0433417
narH	MG1655	1283603	-1.45858	0.906539	2.13001	0.279546	3.10677	0.0438442	strongly repressed SWARMING no effect SWIMMING	0.0438442
fimA	MG1655	4543114	-3.15434	0.162512	1.11031	1	3.50231	0.0525555	strongly repressed SWARMING no effect SWIMMING	0.0525555
argG	MG1655	3318636	-1.3591	0.90224	1.70909	0.375041	2.32283	0.0650383	strongly repressed SWARMING no effect SWIMMING	0.0650383
ybaK	MG1655	506602	-1.54005	0.75184	1.62171	0.529929	2.49751	0.0675023	strongly repressed SWARMING no effect SWIMMING	0.0675023
galM	MG1655	787796	-1.04529	1	-2.32147	0.0828695	-2.22088	0.0962835	strongly repressed SWARMING no effect SWIMMING	0.0828695
fliR	MG1655	2022892	7.66953	0.0847738	3.55896	0.296451	-2.15499	0.586578	strongly repressed SWARMING no effect SWIMMING	0.0847738
aldA	MG1655	1488231	3.87784	0.0860153	2.04102	0.446983	-1.89996	0.463242	strongly repressed SWARMING no effect SWIMMING	0.0860153
wecG	MG1655	3979955	-2.15514	0.378559	1.1987	0.994031	2.58337	0.0974144	strongly repressed SWARMING no effect SWIMMING	0.0974144
fucU	MG1655	2938887	1.261	1	-2.05171	0.322116	-2.58721	0.10783	strongly repressed SWARMING no effect SWIMMING	0.10783
gmr	MG1655	1344756	1.14843	1	-1.95144	0.25794	-2.24108	0.110015	strongly repressed SWARMING no effect SWIMMING	0.110015
fdx	MG1655	2656747	-1.41159	0.82232	1.4831	0.602787	2.09354	0.111331	strongly repressed SWARMING no effect SWIMMING	0.111331
glnA	MG1655	4056624	-1.51277	0.751162	1.41376	0.726455	2.1387	0.129448	strongly repressed SWARMING no effect SWIMMING	0.129448
pabC	MG1655	1153299	-1.71484	0.731618	1.53524	0.737928	2.63269	0.129546	strongly repressed SWARMING no effect SWIMMING	0.129546
ahpF	MG1655	639752	1.03179	1	2.08505	0.131856	2.02082	0.1329	strongly repressed SWARMING no effect SWIMMING	0.131856
wzxE	MG1655	3976277	-1.861	0.460515	1.17283	0.996335	2.18263	0.134163	strongly repressed SWARMING no effect SWIMMING	0.134163
fimB	MG1655	4540956	1.17385	1	-1.96061	0.32577	-2.30147	0.142597	strongly repressed SWARMING no effect SWIMMING	0.142597
trxB	MG1655	931084	1.51014	0.645491	1.92117	0.154118	1.27218	0.741927	strongly repressed SWARMING no effect SWIMMING	0.154118
tpx	MG1655	1388304	1.5365	0.705836	2.09907	0.154118	1.36614	0.678282	strongly repressed SWARMING no effect SWIMMING	0.154118
uxuR	MG1655	4554575	-2.20163	0.408362	1.09051	1	2.40088	0.167788	strongly repressed SWARMING no effect SWIMMING	0.167788
wcaH	MG1655	2125742	-2.28713	1	4.14964	0.495575	9.49078	0.16877	strongly repressed SWARMING no effect SWIMMING	0.16877
galE	MG1655	791038	-1.07277	1	-1.94006	0.169834	-1.80846	0.209426	strongly repressed SWARMING no effect SWIMMING	0.169834
htpX	MG1655	1911694	2.15293	0.170313	1.26895	0.861487	-1.69662	0.306212	strongly repressed SWARMING no effect SWIMMING	0.170313
rep	MG1655	3960676	-1.0179	1	1.92828	0.248409	1.96278	0.191488	strongly repressed SWARMING no effect SWIMMING	0.191488
efp	MG1655	4375698	1.65786	0.550394	-1.12918	1	-1.87202	0.195156	strongly repressed SWARMING no effect SWIMMING	0.195156
hyaB	MG1655	1033253	1.0057	1	3.8728	0.231479	3.85084	0.195156	strongly repressed SWARMING no effect SWIMMING	0.195156
tolQ	MG1655	775152	-1.00274	1	1.90571	0.240595	1.91092	0.197822	strongly repressed SWARMING no effect SWIMMING	0.197822
trkA	MG1655	3436517	-1.3479	0.895761	1.37313	0.724897	1.85085	0.198315	strongly repressed SWARMING no effect SWIMMING	0.198315
eutS	MG1655	2575469	1.35093	1	-4.13219	0.394366	-5.5823	0.20301	strongly repressed SWARMING no effect SWIMMING	0.20301
truA	MG1655	2434823	-1.35128	0.982311	1.65907	0.600901	2.24188	0.203475	strongly repressed SWARMING no effect SWIMMING	0.203475
wecE	MG1655	3975145	-1.51259	0.702712	1.23299	0.91546	1.86501	0.206765	strongly repressed SWARMING no effect SWIMMING	0.206765
hemE	MG1655	4197715	-2.12686	0.210553	-1.14289	1	1.86094	0.215342	strongly repressed SWARMING no effect SWIMMING	0.210553
barA	MG1655	2915056	-1.1718	1	-1.88763	0.21151	-1.61089	0.377488	strongly repressed SWARMING no effect SWIMMING	0.21151
htpG	MG1655	495119	1.88682	0.399536	1.9826	0.216026	1.05076	1	strongly repressed SWARMING no effect SWIMMING	0.216026
asnB	MG1655	697512	1.43249	0.84566	1.99805	0.229097	1.39481	0.664817	strongly repressed SWARMING no effect SWIMMING	0.229097
ydcX	MG1655	1517388	2.00819	0.781178	3.0542	0.249864	1.52087	0.791257	strongly repressed SWARMING no effect SWIMMING	0.249864
pgi	MG1655	4233757	-1.89443	0.277703	-1.36199	0.71329	1.39093	0.589632	strongly repressed SWARMING no effect SWIMMING	0.277703
yciG	MG1655	1315855	2.65599	0.658153	3.74658	0.279486	1.41061	0.90277	strongly repressed SWARMING no effect SWIMMING	0.279486
wecD	MG1655	3974466	-1.54437	0.803476	1.27529	0.928465	1.96952	0.289965	strongly repressed SWARMING no effect SWIMMING	0.289965
osmC	MG1655	1556624	-1.5369	0.906539	1.45195	0.839914	2.23151	0.289979	strongly repressed SWARMING no effect SWIMMING	0.289979
wecA	MG1655	3967915	1.14936	1	-1.55029	0.564769	-1.78184	0.298985	strongly repressed SWARMING no effect SWIMMING	0.298985
dsbB	MG1655	1232499	1.35746	0.936277	-1.34631	0.820072	-1.82757	0.300868	strongly repressed SWARMING no effect SWIMMING	0.300868
ybeD	MG1655	662378	1.37105	0.878678	1.73797	0.334612	1.26762	0.784291	strongly repressed SWARMING no effect SWIMMING	0.334612
pyrF	MG1655	1341920	1.14959	1	1.81558	0.338271	1.57933	0.484487	strongly repressed SWARMING no effect SWIMMING	0.338271
mrcB	MG1655	164729	-1.34039	0.899424	1.22317	0.91546	1.63953	0.347826	strongly repressed SWARMING no effect SWIMMING	0.347826
cysB	MG1655	1333854	1.22392	1	-1.31859	0.795687	-1.61386	0.376596	strongly repressed SWARMING no effect SWIMMING	0.376596
ycdY	MG1655	1099639	-1.84702	0.397603	-1.65727	0.417911	1.11449	0.964604	strongly repressed SWARMING no effect SWIMMING	0.397603
ubiE	MG1655	4018854	-1.78304	0.408645	-1.21508	0.92662	1.46743	0.524511	strongly repressed SWARMING no effect SWIMMING	0.408645
xerC	MG1655	3996286	-1.49415	0.717406	1.06017	1	1.58405	0.416534	strongly repressed SWARMING no effect SWIMMING	0.416534
ymfA	MG1655	1181263	2.78807	0.449154	1.21825	1	-2.28857	0.419628	strongly repressed SWARMING no effect SWIMMING	0.419628
crp	MG1655	3486119	-1.04715	1	-1.58523	0.423766	-1.51386	0.450182	strongly repressed SWARMING no effect SWIMMING	0.423766
zwf	MG1655	1934838	-1.2959	0.938378	1.18671	0.956395	1.53787	0.434903	strongly repressed SWARMING no effect SWIMMING	0.434903
macA	MG1655	919234	-1.97781	0.488569	-1.13944	1	1.73578	0.455508	strongly repressed SWARMING no effect SWIMMING	0.455508
metL	MG1655	4129834	1.06376	1	1.58332	0.460332	1.48841	0.504928	strongly repressed SWARMING no effect SWIMMING	0.460332
prpD	MG1655	351214	-2.38572	0.755739	-2.96963	0.461247	-1.24475	1	strongly repressed SWARMING no effect SWIMMING	0.461247
atoS	MG1655	2320042	-2.19327	1	-14.561	0.475007	-6.63895	0.613747	strongly repressed SWARMING no effect SWIMMING	0.475007
treA	MG1655	1245678	-1.98839	0.505336	-1.80698	0.476704	1.1004	1	strongly repressed SWARMING no effect SWIMMING	0.476704
osmB	MG1655	1343109	1.41279	1	2.25271	0.480323	1.59451	0.735547	strongly repressed SWARMING no effect SWIMMING	0.480323
yaiW	MG1655	397871	-1.12667	1	1.40834	0.743076	1.58673	0.48135	strongly repressed SWARMING no effect SWIMMING	0.48135
hyaA	MG1655	1032138	-1.06557	1	2.18957	0.615598	2.33313	0.490482	strongly repressed SWARMING no effect SWIMMING	0.490482
dnaT	MG1655	4600977	1.50339	0.79442	1.65432	0.508753	1.10039	0.993774	strongly repressed SWARMING no effect SWIMMING	0.508753
yfeH	MG1655	2526945	-1.61785	0.667084	-1.63292	0.51242	-1.00932	1	strongly repressed SWARMING no effect SWIMMING	0.51242
marA	MG1655	1619573	-1.18823	1	1.35417	0.848526	1.60908	0.532164	strongly repressed SWARMING no effect SWIMMING	0.532164
rpiA	MG1655	3058665	-1.29416	0.936277	-1.48311	0.548946	-1.146	0.914034	strongly repressed SWARMING no effect SWIMMING	0.548946
ydgA	MG1655	1689851	-1.28476	0.956743	-1.49652	0.550864	-1.16482	0.897879	strongly repressed SWARMING no effect SWIMMING	0.550864
cvrA	MG1655	1240334	-1.24424	1	1.22934	0.949053	1.5296	0.550974	strongly repressed SWARMING no effect SWIMMING	0.550974
pal	MG1655	779066	-1.58817	0.551991	-1.17692	0.95873	1.34943	0.627985	strongly repressed SWARMING no effect SWIMMING	0.551991
tolC	MG1655	3178114	-1.01004	1	-1.4223	0.618209	-1.40816	0.560485	strongly repressed SWARMING no effect SWIMMING	0.560485
ydeE	MG1655	1621331	2.10302	0.601971	1.87942	0.578524	-1.11897	1	strongly repressed SWARMING no effect SWIMMING	0.578524
dgkA	MG1655	4256636	1.27544	1	-1.244	0.970621	-1.58664	0.586578	strongly repressed SWARMING no effect SWIMMING	0.586578
ybdH	MG1655	632388	-1.11884	1	1.57412	0.790277	1.76119	0.58828	strongly repressed SWARMING no effect SWIMMING	0.58828
envC	MG1655	3786837	-1.26344	0.988236	1.13016	1	1.42789	0.605229	strongly repressed SWARMING no effect SWIMMING	0.605229
ppiB	MG1655	553942	1.01322	1	-1.34185	0.732112	-1.3596	0.618586	strongly repressed SWARMING no effect SWIMMING	0.618586
ptsH	MG1655	2533763	-1.34482	0.898354	-1.44967	0.623986	-1.07797	1	strongly repressed SWARMING no effect SWIMMING	0.623986
ompR	MG1655	3535864	1.04205	1	-1.30409	0.79928	-1.35892	0.63711	strongly repressed SWARMING no effect SWIMMING	0.63711
arpB	MG1655	1803093	1.345	1	-1.39059	0.968044	-1.87035	0.6408	strongly repressed SWARMING no effect SWIMMING	0.6408
ybdO	MG1655	636715	1.5661	0.979975	-1.14613	1	-1.79495	0.645409	strongly repressed SWARMING no effect SWIMMING	0.645409
ptsI	MG1655	2534065	-1.51078	0.658153	-1.19863	0.939435	1.26043	0.768269	strongly repressed SWARMING no effect SWIMMING	0.658153
yehP	MG1655	2207966	-1.15651	1	-2.13992	0.658429	-1.85032	0.69093	strongly repressed SWARMING no effect SWIMMING	0.658429
dps	MG1655	848407	-1.24822	1	1.25389	0.986119	1.56513	0.672828	strongly repressed SWARMING no effect SWIMMING	0.672828
ompA	MG1655	1019012	-1.43765	0.689774	-1.29731	0.764801	1.10817	0.951408	strongly repressed SWARMING no effect SWIMMING	0.689774
cydD	MG1655	929195	-1.29647	0.959108	1.03468	1	1.34144	0.689887	strongly repressed SWARMING no effect SWIMMING	0.689887
ubiC	MG1655	4252505	1.32967	0.973101	1.47964	0.694592	1.11279	0.982091	strongly repressed SWARMING no effect SWIMMING	0.694592
hflC	MG1655	4403299	1.09113	1	-1.19508	0.936819	-1.30398	0.695089	strongly repressed SWARMING no effect SWIMMING	0.695089
waaF	MG1655	3794928	-1.27117	0.968806	1.02901	1	1.30804	0.7137	strongly repressed SWARMING no effect SWIMMING	0.7137
asmA	MG1655	2139758	-1.24042	0.988337	-1.36945	0.721005	-1.10402	0.96908	strongly repressed SWARMING no effect SWIMMING	0.721005
pldB	MG1655	4009169	-1.25646	0.979975	1.03356	1	1.29863	0.725136	strongly repressed SWARMING no effect SWIMMING	0.725136
csdA	MG1655	2943336	1.07885	1	1.36474	0.729546	1.26499	0.771111	strongly repressed SWARMING no effect SWIMMING	0.729546
pdxJ	MG1655	2700997	-1.34569	0.877724	-1.04802	1	1.28403	0.735547	strongly repressed SWARMING no effect SWIMMING	0.735547
wcaE	MG1655	2128903	1.02887	1	-1.92216	0.836898	-1.97765	0.746246	strongly repressed SWARMING no effect SWIMMING	0.746246
hipB	MG1655	1592175	-1.04113	1	-1.52064	0.794523	-1.46058	0.750982	strongly repressed SWARMING no effect SWIMMING	0.750982
cusR	MG1655	594759	1.52125	0.930997	1.55633	0.766436	1.02306	1	strongly repressed SWARMING no effect SWIMMING	0.766436
fadK	MG1655	1783030	1.31253	1	1.56769	0.811439	1.1944	0.965573	strongly repressed SWARMING no effect SWIMMING	0.811439
xerD	MG1655	3038846	1.05143	1	1.30726	0.811816	1.24332	0.812004	strongly repressed SWARMING no effect SWIMMING	0.811816
nagC	MG1655	700373	-1.06328	1	-1.29008	0.815475	-1.2133	0.836065	strongly repressed SWARMING no effect SWIMMING	0.815475
rof	MG1655	213677	1.2453	1	-1.02866	1	-1.28099	0.816226	strongly repressed SWARMING no effect SWIMMING	0.816226
ydcZ	MG1655	1517881	-1.62241	0.836003	-1.43431	0.844306	1.13115	0.998238	strongly repressed SWARMING no effect SWIMMING	0.836003
grxB	MG1655	1123406	-1.45475	0.85801	-1.15134	1	1.26353	0.838705	strongly repressed SWARMING no effect SWIMMING	0.838705
ppiD	MG1655	461914	-1.23362	0.988337	-1.27434	0.841384	-1.03301	1	strongly repressed SWARMING no effect SWIMMING	0.841384
gatY	MG1655	2176349	-1.30159	1	-2.82312	0.842754	-2.16898	0.862097	strongly repressed SWARMING no effect SWIMMING	0.842754
ygfZ	MG1655	3041312	-1.15132	1	-1.2597	0.855466	-1.09413	0.978185	strongly repressed SWARMING no effect SWIMMING	0.855466
argP	MG1655	3059752	1.04293	1	-1.16036	0.995398	-1.21017	0.86494	strongly repressed SWARMING no effect SWIMMING	0.86494
cpxA	MG1655	4103601	1.08646	1	1.24847	0.875526	1.14912	0.913572	strongly repressed SWARMING no effect SWIMMING	0.875526
wecF	MG1655	3977524	-1.18517	1	1.00493	1	1.191	0.885486	strongly repressed SWARMING no effect SWIMMING	0.885486
ppdC	MG1655	2962440	-1.01412	1	1.29989	0.991374	1.31824	0.901336	strongly repressed SWARMING no effect SWIMMING	0.901336
fdrA	MG1655	546679	1.01727	1	1.37319	0.970621	1.34988	0.906555	strongly repressed SWARMING no effect SWIMMING	0.906555
prmB	MG1655	2447507	1.0353	1	-1.11135	1	-1.15058	0.912702	strongly repressed SWARMING no effect SWIMMING	0.912702
yfeR	MG1655	2525929	1.34348	0.989524	1.33112	0.91546	-1.00928	1	strongly repressed SWARMING no effect SWIMMING	0.91546
oppC	MG1655	1303833	-1.18334	1	-1.27649	0.91546	-1.07872	1	strongly repressed SWARMING no effect SWIMMING	0.91546
yfgJ	MG1655	2635598	1.20851	1	1.34471	0.917413	1.1127	1	strongly repressed SWARMING no effect SWIMMING	0.917413
ydbA	MG1655	1465391	-1.42718	1	1.00413	1	1.43307	0.919291	strongly repressed SWARMING no effect SWIMMING	0.919291
nlpI	MG1655	3308039	1.29335	0.934549	1.14175	0.996332	-1.13278	0.929076	strongly repressed SWARMING no effect SWIMMING	0.929076
waaP	MG1655	3805152	1.78938	0.988337	1.28115	1	-1.39669	0.938373	strongly repressed SWARMING no effect SWIMMING	0.938373
etk	MG1655	1042029	1.88736	0.950276	1.39661	0.999077	-1.35139	0.942147	strongly repressed SWARMING no effect SWIMMING	0.942147
sapF	MG1655	1351827	1.28338	0.988337	1.12071	1	-1.14515	0.948254	strongly repressed SWARMING no effect SWIMMING	0.948254
wecB	MG1655	3970132	-1.03124	1	1.09593	1	1.13017	0.959913	strongly repressed SWARMING no effect SWIMMING	0.959913
ubiF	MG1655	695100	-1.354	0.990023	-1.16249	1	1.16474	0.96226	strongly repressed SWARMING no effect SWIMMING	0.96226
sulA	MG1655	1020409	1.13375	1	-1.0009	1	-1.13477	0.965573	strongly repressed SWARMING no effect SWIMMING	0.965573
yigG	MG1655	4002812	-1.19298	1	-2.25393	1	-1.88932	0.977123	strongly repressed SWARMING no effect SWIMMING	0.977123
dapF	MG1655	3994761	-1.22259	1	-1.11851	1	1.09305	0.982091	strongly repressed SWARMING no effect SWIMMING	0.982091
waaB	MG1655	3803057	1.86611	1	1.00919	1	-1.84912	0.982091	strongly repressed SWARMING no effect SWIMMING	0.982091
waaY	MG1655	3800266	1.72201	1	-1.0149	1	-1.74767	0.985009	strongly repressed SWARMING no effect SWIMMING	0.985009
waaQ	MG1655	3807063	1.58088	1	1.38801	0.994031	-1.13896	1	strongly repressed SWARMING no effect SWIMMING	0.994031
mpaA	MG1655	1389869	-1.15201	1	-1.07046	1	1.07618	1	strongly repressed SWARMING no effect SWIMMING	1
ninE	MG1655	572920	-1.28302	1	-1.5105	1	-1.1773	1	strongly repressed SWARMING no effect SWIMMING	1
ogt	MG1655	1399720	-1.00418	1	1.0975	1	1.10209	1	strongly repressed SWARMING no effect SWIMMING	1
ppk	MG1655	2623043	-1.05121	1	-1.00775	1	1.04313	1	strongly repressed SWARMING no effect SWIMMING	1
trpL	MG1655	1323037	1	1	1	1	1	1	strongly repressed SWARMING no effect SWIMMING	1
waaG	MG1655	3805942	1.16937	1	1.14588	1	-1.0205	1	strongly repressed SWARMING no effect SWIMMING	1
waaS	MG1655	3804180	1	1	1	1	1	1	strongly repressed SWARMING no effect SWIMMING	1
waaZ	MG1655	3799344	1.90436	1	1.21844	1	-1.56294	1	strongly repressed SWARMING no effect SWIMMING	1
wecC	MG1655	3971259	1.00692	1	1.02982	1	1.02274	1	strongly repressed SWARMING no effect SWIMMING	1
ydaT	MG1655	1420683	-2.94608	1	-1.82812	1	1.61153	1	strongly repressed SWARMING no effect SWIMMING	1
yfjP	MG1655	2767709	1	1	1	1	1	1	strongly repressed SWARMING no effect SWIMMING	1
yncH	MG1655	1526939	1.08622	1	-3.56699	1	-3.87455	1	strongly repressed SWARMING no effect SWIMMING	1
yqaA	MG1655	2816511	-1.14375	1	-1.13144	1	1.01089	1	strongly repressed SWARMING no effect SWIMMING	1
dnaK	MG1655	12162	1.96413	0.356011	3.97831	0.00131988	2.02548	0.170724	strongly repressed SWARMING and SWIMMING	0.00131988
sufC	MG1655	1761765	-1.18987	1	3.72781	0.0902453	4.43561	0.0411157	strongly repressed SWARMING and SWIMMING	0.0411157
tolB	MG1655	777739	-1.39189	0.792598	1.55177	0.443443	2.15989	0.0577468	strongly repressed SWARMING and SWIMMING	0.0577468
fliF	MG1655	2013228	6.16031	0.0733824	3.37182	0.234302	-1.827	0.645409	strongly repressed SWARMING and SWIMMING	0.0733824
fabH	MG1655	1148758	-1.67152	0.532184	1.32518	0.791604	2.21507	0.0735051	strongly repressed SWARMING and SWIMMING	0.0735051
rfaH	MG1655	4024332	3.10516	0.0863063	1.8632	0.418566	-1.66657	0.500431	strongly repressed SWARMING and SWIMMING	0.0863063
tolR	MG1655	775848	1.08198	1	2.24405	0.0964107	2.07401	0.130926	strongly repressed SWARMING and SWIMMING	0.0964107
gmhA	MG1655	243542	-1.17448	1	-2.07871	0.103107	-1.7699	0.227591	strongly repressed SWARMING and SWIMMING	0.103107
fliP	MG1655	2021868	5.6566	0.10435	2.93217	0.332605	-1.92915	0.609746	strongly repressed SWARMING and SWIMMING	0.10435
atpB	MG1655	3921235	1.57615	0.608204	-1.2948	0.819326	-2.04079	0.107276	strongly repressed SWARMING and SWIMMING	0.107276
fliM	MG1655	2020086	4.75775	0.121977	2.57682	0.380896	-1.84636	0.612084	strongly repressed SWARMING and SWIMMING	0.121977
fis	MG1655	3411270	2.66596	0.134132	1.73459	0.469422	-1.53695	0.575976	strongly repressed SWARMING and SWIMMING	0.134132
fliG	MG1655	2014879	4.93317	0.137689	3.46621	0.217945	-1.42322	0.86494	strongly repressed SWARMING and SWIMMING	0.137689
flgC	MG1655	1131437	4.17118	0.139756	2.73506	0.29373	-1.52508	0.766494	strongly repressed SWARMING and SWIMMING	0.139756
flgB	MG1655	1131017	3.99078	0.149852	2.3158	0.422783	-1.72329	0.638839	strongly repressed SWARMING and SWIMMING	0.149852
dsbA	MG1655	4043417	1.01793	1	-1.89348	0.201442	-1.92743	0.149941	strongly repressed SWARMING and SWIMMING	0.149941
flgD	MG1655	1131853	3.85573	0.162512	2.76439	0.271734	-1.39478	0.846624	strongly repressed SWARMING and SWIMMING	0.162512
fliO	MG1655	2021503	4.77345	0.196782	3.2541	0.297002	-1.4669	0.857656	strongly repressed SWARMING and SWIMMING	0.196782
rplA	MG1655	4178878	2.11647	0.199067	1.64658	0.409957	-1.28537	0.756697	strongly repressed SWARMING and SWIMMING	0.199067
fliI	MG1655	2016553	3.7935	0.1996	3.03612	0.234464	-1.24946	0.938782	strongly repressed SWARMING and SWIMMING	0.1996
cmk	MG1655	961200	1.99244	0.265257	1.91805	0.207975	-1.03878	1	strongly repressed SWARMING and SWIMMING	0.207975
flgN	MG1655	1129413	2.17825	0.531401	-1.14392	1	-2.49174	0.220536	strongly repressed SWARMING and SWIMMING	0.220536
fliA	MG1655	2001069	3.36449	0.2255	1.98296	0.554749	-1.6967	0.637312	strongly repressed SWARMING and SWIMMING	0.2255
fliQ	MG1655	2022615	5.78481	0.230565	3.03759	0.456757	-1.90441	0.716233	strongly repressed SWARMING and SWIMMING	0.230565
hflD	MG1655	1191989	1.30942	0.946301	1.89364	0.232364	1.44617	0.570712	strongly repressed SWARMING and SWIMMING	0.232364
fliN	MG1655	2021087	3.82217	0.24333	2.64639	0.374195	-1.44429	0.84295	strongly repressed SWARMING and SWIMMING	0.24333
ubiX	MG1655	2428056	1.85946	0.580437	2.20475	0.24716	1.18569	0.930714	strongly repressed SWARMING and SWIMMING	0.24716
flgF	MG1655	1133801	1.96434	0.779336	3.14446	0.249005	1.60077	0.747387	strongly repressed SWARMING and SWIMMING	0.249005
ubiH	MG1655	3052339	-1.27458	0.96527	1.37411	0.713459	1.75141	0.250763	strongly repressed SWARMING and SWIMMING	0.250763
flgA	MG1655	1130203	2.42189	0.562482	2.88138	0.278075	1.18972	0.973745	strongly repressed SWARMING and SWIMMING	0.278075
flhA	MG1655	1962971	2.63973	0.293878	2.18118	0.34752	-1.21023	0.932537	strongly repressed SWARMING and SWIMMING	0.293878
flgE	MG1655	1132573	2.73817	0.455335	2.82601	0.297887	1.03208	1	strongly repressed SWARMING and SWIMMING	0.297887
flhB	MG1655	1965042	2.74245	0.44173	2.74184	0.307184	-1.00022	1	strongly repressed SWARMING and SWIMMING	0.307184
fliJ	MG1655	2017945	3.2558	0.47357	3.37218	0.315335	1.03575	1	strongly repressed SWARMING and SWIMMING	0.315335
flgI	MG1655	1136273	3.0311	0.344719	2.6588	0.320655	-1.14002	1	strongly repressed SWARMING and SWIMMING	0.320655
flgJ	MG1655	1137370	2.44645	0.558717	2.72266	0.322591	1.1129	1	strongly repressed SWARMING and SWIMMING	0.322591
folB	MG1655	3204220	-1.39443	0.985883	-2.26892	0.322745	-1.62713	0.621493	strongly repressed SWARMING and SWIMMING	0.322745
flgG	MG1655	1134728	2.55722	0.524288	2.72482	0.325685	1.06554	1	strongly repressed SWARMING and SWIMMING	0.325685
cheY	MG1655	1967047	-2.7061	0.329149	-1.65301	0.71601	1.63708	0.638636	strongly repressed SWARMING and SWIMMING	0.329149
fliK	MG1655	2018385	2.90094	0.449154	2.82045	0.333184	-1.02854	1	strongly repressed SWARMING and SWIMMING	0.333184
ycjW	MG1655	1382962	1.30678	0.987441	-1.41307	0.781691	-1.84656	0.335305	strongly repressed SWARMING and SWIMMING	0.335305
pgm	MG1655	713557	-1.68739	0.452766	-1.08115	1	1.56074	0.394391	strongly repressed SWARMING and SWIMMING	0.394391
priA	MG1655	4124611	1.62877	0.641669	1.73408	0.402518	1.06465	1	strongly repressed SWARMING and SWIMMING	0.402518
galU	MG1655	1291456	1.02591	1	-1.46199	0.564511	-1.49987	0.454213	strongly repressed SWARMING and SWIMMING	0.454213
atpE	MG1655	3920949	1.1836	1	-1.30939	0.814464	-1.5498	0.454341	strongly repressed SWARMING and SWIMMING	0.454341
tap	MG1655	1969382	1.0991	1	-1.77975	0.639303	-1.95612	0.46466	strongly repressed SWARMING and SWIMMING	0.46466
folP	MG1655	3324062	-1.18508	1	1.27233	0.868119	1.5078	0.508339	strongly repressed SWARMING and SWIMMING	0.508339
motB	MG1655	1975328	1.73414	0.806507	-1.08081	1	-1.87428	0.515996	strongly repressed SWARMING and SWIMMING	0.515996
motA	MG1655	1976251	1.8505	0.772952	-1.03257	1	-1.91076	0.528272	strongly repressed SWARMING and SWIMMING	0.528272
fliS	MG1655	2005302	1.41433	0.998668	-1.35171	0.952292	-1.91176	0.530232	strongly repressed SWARMING and SWIMMING	0.530232
cheR	MG1655	1968503	1.30013	1	-1.40977	0.896262	-1.83289	0.53135	strongly repressed SWARMING and SWIMMING	0.53135
fliC	MG1655	2002109	1.29281	1	-1.53344	0.855466	-1.98244	0.531577	strongly repressed SWARMING and SWIMMING	0.531577
cheZ	MG1655	1966392	-2.11223	0.571973	-1.46857	0.842754	1.43828	0.77632	strongly repressed SWARMING and SWIMMING	0.571973
cheW	MG1655	1972835	-1.10097	1	-1.87936	0.587437	-1.70701	0.613747	strongly repressed SWARMING and SWIMMING	0.587437
flgL	MG1655	1140032	1.51404	0.950619	-1.15476	1	-1.74834	0.58828	strongly repressed SWARMING and SWIMMING	0.58828
cheA	MG1655	1973359	1.2447	1	-1.40779	0.905868	-1.75227	0.58828	strongly repressed SWARMING and SWIMMING	0.58828
rcsC	MG1655	2317026	1.0838	1	-1.30214	0.81378	-1.41126	0.589564	strongly repressed SWARMING and SWIMMING	0.589564
atpA	MG1655	3918315	1.34005	0.874061	-1.03383	1	-1.38538	0.590784	strongly repressed SWARMING and SWIMMING	0.590784
rho	MG1655	3966416	1.20341	1	-1.13103	1	-1.36109	0.653908	strongly repressed SWARMING and SWIMMING	0.653908
atpH	MG1655	3919869	1.295	0.959683	-1.03306	1	-1.33782	0.695089	strongly repressed SWARMING and SWIMMING	0.695089
cheB	MG1655	1967451	-1.78524	0.731594	-1.5421	0.770722	1.15767	0.972422	strongly repressed SWARMING and SWIMMING	0.731594
waaC	MG1655	3795978	-1.37231	0.924679	-1.02472	1	1.33921	0.733933	strongly repressed SWARMING and SWIMMING	0.733933
atpC	MG1655	3915552	-1.00556	1	-1.25529	0.868544	-1.24835	0.793708	strongly repressed SWARMING and SWIMMING	0.793708
atpF	MG1655	3920417	1.01379	1	-1.25415	0.915277	-1.27145	0.809716	strongly repressed SWARMING and SWIMMING	0.809716
atpG	MG1655	3917401	1.10482	1	-1.12656	1	-1.24465	0.811019	strongly repressed SWARMING and SWIMMING	0.811019
flgK	MG1655	1138377	1.36868	1	-1.0115	1	-1.38441	0.827999	strongly repressed SWARMING and SWIMMING	0.827999
rluD	MG1655	2735030	1.27024	0.962234	1.24933	0.867867	-1.01673	1	strongly repressed SWARMING and SWIMMING	0.867867
flhC	MG1655	1977265	1.03158	1	-1.1903	1	-1.22789	0.889309	strongly repressed SWARMING and SWIMMING	0.889309
yhcA	MG1655	3362111	1.99852	1	-1.17403	1	-2.34632	0.906041	strongly repressed SWARMING and SWIMMING	0.906041
mtn	MG1655	178454	-1.05669	1	-1.16049	0.977681	-1.09823	0.972422	strongly repressed SWARMING and SWIMMING	0.972422
fliD	MG1655	2003871	-1.18594	1	-1.79746	1	-1.51563	0.976384	strongly repressed SWARMING and SWIMMING	0.976384
atpD	MG1655	3915992	-1.09079	1	-1.09878	1	-1.00732	1	strongly repressed SWARMING and SWIMMING	1
ydhV	MG1655	1751727	-6.10408	0.000105274	-170.195	4.43893e-26	-27.8822	1.17365e-13	moderately repressed SWARMING	4.43893e-26
entC	MG1655	624884	14.7607	8.62606e-06	568.218	5.44871e-24	38.4953	1.33553e-11	moderately repressed SWARMING	5.44871e-24
lamB	MG1655	4247970	-1.39083	0.956743	-207.064	7.42805e-21	-148.878	7.68129e-19	moderately repressed SWARMING	7.42805e-21
cyoC	MG1655	448045	8.07971	1.05267e-06	29.2309	3.99304e-16	3.61781	0.00217255	moderately repressed SWARMING	3.99304e-16
dcuC	MG1655	654582	-2.5822	0.144433	-49.6326	7.36416e-16	-19.2211	2.9935e-10	moderately repressed SWARMING	7.36416e-16
dcuB	MG1655	4347403	-7.06465	0.000781943	-51.605	7.68215e-13	-7.30468	0.000181252	moderately repressed SWARMING	7.68215e-13
ygeW	MG1655	3006261	9.6608	0.0209783	-55.6559	5.90691e-06	-537.681	1.239e-10	moderately repressed SWARMING	1.239e-10
dadX	MG1655	1238878	9.54846	2.40219e-05	21.6752	6.26583e-10	2.27002	0.167788	moderately repressed SWARMING	6.26583e-10
purH	MG1655	4205942	1.17293	1	11.0267	2.26189e-09	9.40103	3.38144e-08	moderately repressed SWARMING	2.26189e-09
narK	MG1655	1277956	-15.9463	4.64021e-08	1.03351	1	16.4806	5.8641e-09	moderately repressed SWARMING	5.8641e-09
pspE	MG1655	1369688	-1.48811	0.774801	-11.0159	6.52685e-09	-7.40262	1.78282e-06	moderately repressed SWARMING	6.52685e-09
purF	MG1655	2428720	1.40783	0.840073	8.9452	2.10238e-08	6.35388	3.22941e-06	moderately repressed SWARMING	2.10238e-08
rihA	MG1655	683476	-1.58976	0.627614	-8.61606	2.13282e-08	-5.41973	1.6468e-05	moderately repressed SWARMING	2.13282e-08
fepC	MG1655	619383	2.02157	0.663641	31.8835	4.68798e-08	15.7716	9.9139e-06	moderately repressed SWARMING	4.68798e-08
mntH	MG1655	2511467	1.24957	1	18.7227	7.6694e-08	14.9832	9.05273e-07	moderately repressed SWARMING	7.6694e-08
ydeM	MG1655	1579632	1.90695	0.718227	-24.2882	4.66967e-06	-46.3163	7.74314e-08	moderately repressed SWARMING	7.74314e-08
ygfK	MG1655	3016059	4.57776	0.115697	-11.5379	0.000956676	-52.8176	2.28044e-07	moderately repressed SWARMING	2.28044e-07
agp	MG1655	1065584	-1.26624	1	-10.1584	5.6653e-07	-8.0225	9.48041e-06	moderately repressed SWARMING	5.6653e-07
citE	MG1655	649581	-2.84637	0.409718	-41.1572	8.07342e-07	-14.4595	0.000399568	moderately repressed SWARMING	8.07342e-07
yqjH	MG1655	3215726	3.12167	0.0892634	11.1215	9.81499e-07	3.56266	0.0167343	moderately repressed SWARMING	9.81499e-07
aspA	MG1655	4366890	-1.87738	0.627614	-14.5318	9.81499e-07	-7.74048	0.000229819	moderately repressed SWARMING	9.81499e-07
ybiX	MG1655	838529	1.44859	0.974188	16.4703	1.91551e-06	11.3699	4.01713e-05	moderately repressed SWARMING	1.91551e-06
glpB	MG1655	2354264	1.10815	1	-106.909	2.0879e-06	-118.472	2.02551e-06	moderately repressed SWARMING	2.02551e-06
glpC	MG1655	2355520	-1.07494	1	-77.4889	3.43024e-06	-72.0865	6.59097e-06	moderately repressed SWARMING	3.43024e-06
fhuC	MG1655	169777	1.74623	0.709463	11.8928	3.56698e-06	6.81059	0.000447512	moderately repressed SWARMING	3.56698e-06
cysK	MG1655	2532408	1.25836	0.988877	6.54334	4.01582e-06	5.19989	7.38109e-05	moderately repressed SWARMING	4.01582e-06
rnk	MG1655	643556	1.36643	0.899147	-4.40025	0.000260804	-6.01265	8.35606e-06	moderately repressed SWARMING	8.35606e-06
ynjE	MG1655	1839466	-8.31077	0.000109758	-8.66381	1.48568e-05	-1.04248	1	moderately repressed SWARMING	1.48568e-05
citD	MG1655	650486	-3.07535	0.482389	-48.6383	2.61444e-05	-15.8155	0.00349783	moderately repressed SWARMING	2.61444e-05
speF	MG1655	718261	-24.1574	0.0128736	-127.783	2.83639e-05	-5.28961	0.180155	moderately repressed SWARMING	2.83639e-05
betI	MG1655	328746	4.68396	0.00806286	7.83827	3.30467e-05	1.67343	0.498077	moderately repressed SWARMING	3.30467e-05
pyrB	MG1655	4471459	-1.32057	0.934549	3.71436	0.00080968	4.90506	3.59562e-05	moderately repressed SWARMING	3.59562e-05
ymdF	MG1655	1068080	1.41781	1	16.1237	5.60748e-05	11.3723	0.000500479	moderately repressed SWARMING	5.60748e-05
ygjI	MG1655	3226233	5.62071	0.0425872	-3.35273	0.221577	-18.8447	5.65908e-05	moderately repressed SWARMING	5.65908e-05
yjjU	MG1655	4612410	-3.03962	0.108333	2.45815	0.154967	7.47185	7.63759e-05	moderately repressed SWARMING	7.63759e-05
mak	MG1655	410143	-8.12975	0.000109758	-2.65194	0.0982544	3.06559	0.0442798	moderately repressed SWARMING	0.000109758
ybgE	MG1655	774308	-4.09161	0.000494242	-3.47097	0.000880895	1.17881	0.88026	moderately repressed SWARMING	0.000494242
rhaR	MG1655	4098645	-1.67374	0.827448	-8.78576	0.000525914	-5.24919	0.0119129	moderately repressed SWARMING	0.000525914
ompW	MG1655	1314019	-4.983	0.0337709	-8.54768	0.000572729	-1.71537	0.58828	moderately repressed SWARMING	0.000572729
adhP	MG1655	1552827	1.49687	0.932775	7.30569	0.000589592	4.88065	0.00838868	moderately repressed SWARMING	0.000589592
ygcN	MG1655	2892656	-1.66288	0.678252	-5.07656	0.000681162	-3.05287	0.0321488	moderately repressed SWARMING	0.000681162
xdhD	MG1655	3021315	3.92335	0.104454	-1.99518	0.50883	-7.8278	0.0014939	moderately repressed SWARMING	0.0014939
yihN	MG1655	4062246	1.44416	0.988877	-6.88044	0.0109501	-9.93643	0.00178608	moderately repressed SWARMING	0.00178608
yfcZ	MG1655	2460649	-4.15361	0.00229892	-2.6241	0.0367079	1.58287	0.459747	moderately repressed SWARMING	0.00229892
yedF	MG1655	2009478	-1.88919	0.788897	-9.32642	0.0027527	-4.93672	0.0435871	moderately repressed SWARMING	0.0027527
bioC	MG1655	811521	1.1763	1	9.53708	0.00383957	8.10771	0.00792079	moderately repressed SWARMING	0.00383957
pntB	MG1655	1674971	-3.60722	0.00498799	-1.58688	0.48665	2.27316	0.0720965	moderately repressed SWARMING	0.00498799
recA	MG1655	2822707	-3.09441	0.00634356	-1.07747	1	2.87193	0.0051837	moderately repressed SWARMING	0.0051837
hdeD	MG1655	3656994	-3.4521	0.0666617	1.27985	0.944127	4.41817	0.00643932	moderately repressed SWARMING	0.00643932
ybaE	MG1655	465611	1.14745	1	-4.1403	0.0157961	-4.75077	0.00664769	moderately repressed SWARMING	0.00664769
rarD	MG1655	4003287	2.88612	0.113407	3.92996	0.00794388	1.36168	0.758993	moderately repressed SWARMING	0.00794388
ydbD	MG1655	1475143	-1.10865	1	-4.82015	0.00794388	-4.34779	0.0141855	moderately repressed SWARMING	0.00794388
yqeI	MG1655	2988501	-1.40836	0.958163	-4.39828	0.00797081	-3.12299	0.0544538	moderately repressed SWARMING	0.00797081
ydaN	MG1655	1408049	-4.39396	0.012781	-1.07914	1	4.07174	0.00803006	moderately repressed SWARMING	0.00803006
galS	MG1655	2240627	1.52023	0.906539	-3.21894	0.0779784	-4.89352	0.00825064	moderately repressed SWARMING	0.00825064
trpB	MG1655	1317221	-1.43719	0.925936	2.77587	0.0777636	3.98944	0.00835671	moderately repressed SWARMING	0.00835671
yoaC	MG1655	1894132	-1.37352	0.974188	-4.21363	0.00931582	-3.06776	0.055896	moderately repressed SWARMING	0.00931582
ydiM	MG1655	1771070	-1.20782	1	-7.52883	0.0102776	-6.23341	0.0231728	moderately repressed SWARMING	0.0102776
ybiC	MG1655	836350	-1.04813	1	3.16025	0.0156214	3.31235	0.0106943	moderately repressed SWARMING	0.0106943
yeeE	MG1655	2084466	1.67665	1	75.452	0.0112576	45.0017	0.0234473	moderately repressed SWARMING	0.0112576
pdhR	MG1655	122091	3.30583	0.0137176	2.62382	0.0348415	-1.25993	0.811019	moderately repressed SWARMING	0.0137176
wrbA	MG1655	1067111	-4.39405	0.0746457	1.21176	1	5.32452	0.0139481	moderately repressed SWARMING	0.0139481
yaiV	MG1655	394505	-1.13672	1	-7.3277	0.0139833	-6.44637	0.0228247	moderately repressed SWARMING	0.0139833
ypfJ	MG1655	2595873	-2.30199	0.15199	1.27589	0.874496	2.93708	0.0139989	moderately repressed SWARMING	0.0139989
ygbJ	MG1655	2861429	3.81064	0.104454	-1.30152	0.968997	-4.95963	0.0144313	moderately repressed SWARMING	0.0144313
aceB	MG1655	4215477	5.24873	0.0144909	4.45949	0.0152483	-1.17698	0.95405	moderately repressed SWARMING	0.0144909
yjjB	MG1655	4601623	-1.86207	0.724806	-5.1455	0.015733	-2.76333	0.187336	moderately repressed SWARMING	0.015733
aroA	MG1655	958811	-1.57188	0.655049	1.79713	0.307159	2.82487	0.0162414	moderately repressed SWARMING	0.0162414
melR	MG1655	4340719	-1.08294	1	-3.92899	0.0168514	-3.62809	0.0251299	moderately repressed SWARMING	0.0168514
phoP	MG1655	1189775	-1.60486	0.611747	1.70783	0.356931	2.74083	0.017073	moderately repressed SWARMING	0.017073
aroH	MG1655	1788434	1.10594	1	2.71049	0.0173526	2.45085	0.0362345	moderately repressed SWARMING	0.0173526
glyA	MG1655	2684253	-1.29928	0.936277	1.995	0.138286	2.59207	0.0178082	moderately repressed SWARMING	0.0178082
ygcW	MG1655	2899487	1.27332	1	-6.2133	0.0482044	-7.91152	0.0178082	moderately repressed SWARMING	0.0178082
pyrE	MG1655	3815126	-2.08171	0.52672	1.93639	0.456345	4.03101	0.0208642	moderately repressed SWARMING	0.0208642
ydgJ	MG1655	1703267	-2.1598	0.158849	1.20105	0.94462	2.59402	0.0211669	moderately repressed SWARMING	0.0211669
hypF	MG1655	2835172	-2.37129	0.248668	-3.31343	0.0225455	-1.39731	0.720625	moderately repressed SWARMING	0.0225455
yeiS	MG1655	2233599	-1.29782	1	-4.17724	0.0256607	-3.21867	0.0799005	moderately repressed SWARMING	0.0256607
yihM	MG1655	4061164	1.08489	1	-3.19454	0.0448773	-3.46571	0.0261204	moderately repressed SWARMING	0.0261204
allD	MG1655	545313	-2.24948	0.701559	-7.23761	0.0319665	-3.21747	0.301914	moderately repressed SWARMING	0.0319665
tolA	MG1655	776341	-1.26539	0.979975	1.97164	0.183193	2.49489	0.0349863	moderately repressed SWARMING	0.0349863
proW	MG1655	2806009	5.31141	0.0354588	2.88122	0.209547	-1.84346	0.539067	moderately repressed SWARMING	0.0354588
yqiG	MG1655	3186060	2.48253	0.469498	-1.83807	0.657797	-4.56307	0.0387479	moderately repressed SWARMING	0.0387479
maa	MG1655	479366	2.00657	0.295411	-1.24423	0.91546	-2.49663	0.0447927	moderately repressed SWARMING	0.0447927
fumC	MG1655	1685184	1.09209	1	3.90796	0.0448773	3.57841	0.0603121	moderately repressed SWARMING	0.0448773
speE	MG1655	135597	2.30705	0.1996	2.6802	0.0461976	1.16174	0.929076	moderately repressed SWARMING	0.0461976
ycjF	MG1655	1385510	-1.42992	0.932775	2.09563	0.290036	2.9966	0.05023	moderately repressed SWARMING	0.05023
hdeA	MG1655	3656407	-2.38158	0.29825	1.28064	0.940793	3.04994	0.0531783	moderately repressed SWARMING	0.0531783
yccA	MG1655	1030758	1.1867	1	-1.98001	0.182917	-2.34967	0.0550797	moderately repressed SWARMING	0.0550797
fic	MG1655	3490860	-2.81921	0.325322	1.37523	0.922428	3.87708	0.0567895	moderately repressed SWARMING	0.0567895
uxuA	MG1655	4551635	2.04384	0.443888	-1.41601	0.804264	-2.8941	0.0568545	moderately repressed SWARMING	0.0568545
hns	MG1655	1292508	1.11109	1	-1.91715	0.137859	-2.13013	0.0568693	moderately repressed SWARMING	0.0568693
purU	MG1655	1287781	-1.23945	0.988652	1.83908	0.248888	2.27945	0.0600418	moderately repressed SWARMING	0.0600418
sdiA	MG1655	1996109	1.53406	0.813393	-1.8387	0.424749	-2.82067	0.0603121	moderately repressed SWARMING	0.0603121
bcp	MG1655	2600477	-1.04742	1	-2.31394	0.0630045	-2.20917	0.0768678	moderately repressed SWARMING	0.0630045
htrE	MG1655	152828	1.46604	0.978666	-2.7186	0.279356	-3.98557	0.0636412	moderately repressed SWARMING	0.0636412
yfeW	MG1655	2548101	1.24328	1	-2.37552	0.20775	-2.95343	0.0666031	moderately repressed SWARMING	0.0666031
pitA	MG1655	3637641	1.76646	0.441469	-1.27463	0.857106	-2.25157	0.0676711	moderately repressed SWARMING	0.0676711
usg	MG1655	2435635	-1.28352	0.979975	1.83833	0.299776	2.35954	0.0697737	moderately repressed SWARMING	0.0697737
fliL	MG1655	2019617	5.55739	0.0736317	2.728	0.331805	-2.03717	0.523368	moderately repressed SWARMING	0.0736317
arnA	MG1655	2368038	-1.04828	1	-4.73386	0.0737136	-4.51584	0.0763415	moderately repressed SWARMING	0.0737136
ygiL	MG1655	3185413	1.51236	0.96527	-2.50124	0.329697	-3.78277	0.0744934	moderately repressed SWARMING	0.0744934
menE	MG1655	2373647	-2.50968	0.110659	-1.06691	1	2.35229	0.0755371	moderately repressed SWARMING	0.0755371
narJ	MG1655	1285138	-1.37191	0.985134	2.15837	0.320982	2.96109	0.0811621	moderately repressed SWARMING	0.0811621
rbsD	MG1655	3933350	3.48104	0.234103	-1.11644	1	-3.88636	0.0812321	moderately repressed SWARMING	0.0812321
ygaY	MG1655	2808315	-1.71246	0.770592	1.80455	0.562522	3.09021	0.0843633	moderately repressed SWARMING	0.0843633
yehS	MG1655	2211725	1.23685	1	-1.86174	0.296451	-2.30269	0.0864294	moderately repressed SWARMING	0.0864294
rpsF	MG1655	4425117	2.54171	0.088304	1.55552	0.543378	-1.634	0.402337	moderately repressed SWARMING	0.088304
dnaJ	MG1655	14167	1.29026	0.988337	2.5069	0.0887177	1.94294	0.258463	moderately repressed SWARMING	0.0887177
yjeH	MG1655	4369155	-1.3761	0.988652	2.2289	0.329284	3.06719	0.0923342	moderately repressed SWARMING	0.0923342
fepE	MG1655	618253	2.00726	0.857704	5.30212	0.0965132	2.64147	0.410227	moderately repressed SWARMING	0.0965132
phoQ	MG1655	1188315	-1.19773	1	1.7683	0.302811	2.11795	0.0985478	moderately repressed SWARMING	0.0985478
zraP	MG1655	4201262	2.07688	0.866564	6.09265	0.0996798	2.93355	0.396069	moderately repressed SWARMING	0.0996798
ygeI	MG1655	2993637	3.17728	0.642008	-2.71782	0.834504	-8.63528	0.101445	moderately repressed SWARMING	0.101445
putP	MG1655	1079304	2.46092	0.378956	3.09903	0.104809	1.2593	0.897879	moderately repressed SWARMING	0.104809
yiaM	MG1655	3744327	2.9423	0.630284	-2.76776	0.748821	-8.14359	0.10485	moderately repressed SWARMING	0.10485
bcr	MG1655	2278569	-1.72916	0.556591	1.2893	0.874496	2.2294	0.109434	moderately repressed SWARMING	0.109434
gudD	MG1655	2918044	-3.01321	0.1996	-1.02907	1	2.9281	0.110973	moderately repressed SWARMING	0.110973
ycbL	MG1655	983649	-1.60114	0.551235	1.22175	0.905883	1.9562	0.115648	moderately repressed SWARMING	0.115648
hfq	MG1655	4400287	-1.17861	1	-1.99464	0.115895	-1.69236	0.25934	moderately repressed SWARMING	0.115895
pabA	MG1655	3490265	-2.86575	0.507575	1.43118	0.951459	4.10142	0.129931	moderately repressed SWARMING	0.129931
yhhZ	MG1655	3581862	2.62254	0.580424	-1.63551	0.91546	-4.28921	0.131351	moderately repressed SWARMING	0.131351
otsB	MG1655	1981586	-1.52603	0.943348	2.00701	0.511787	3.06276	0.131351	moderately repressed SWARMING	0.131351
yfaY	MG1655	2362430	-1.64297	0.563594	1.22762	0.918391	2.01695	0.132134	moderately repressed SWARMING	0.132134
rpmE	MG1655	4127012	2.2551	0.133323	1.33715	0.775354	-1.6865	0.316475	moderately repressed SWARMING	0.133323
rluB	MG1655	1326851	1.85646	0.469244	2.25821	0.136873	1.21641	0.878055	moderately repressed SWARMING	0.136873
lsrB	MG1655	1605050	-1.10019	1	-3.61268	0.138286	-3.2837	0.157475	moderately repressed SWARMING	0.138286
yneG	MG1655	1611965	-1.59709	0.936277	1.97895	0.55291	3.16056	0.140726	moderately repressed SWARMING	0.140726
nirC	MG1655	3497002	1.17832	1	-2.92145	0.277545	-3.44241	0.148394	moderately repressed SWARMING	0.148394
flgM	MG1655	1129834	2.26472	0.508905	-1.22743	1	-2.77979	0.167566	moderately repressed SWARMING	0.167566
tyrR	MG1655	1386719	-1.27236	0.957596	-1.89797	0.168792	-1.49169	0.466116	moderately repressed SWARMING	0.168792
ydhC	MG1655	1739910	1.08696	1	-2.12348	0.279356	-2.30814	0.170074	moderately repressed SWARMING	0.170074
tauC	MG1655	386970	-1.01346	1	4.20233	0.212045	4.25891	0.176093	moderately repressed SWARMING	0.176093
ldcA	MG1655	1242165	-2.40976	0.269462	-1.05309	1	2.28827	0.177302	moderately repressed SWARMING	0.177302
gltS	MG1655	3827459	-1.34233	0.968806	1.60207	0.582426	2.15051	0.177302	moderately repressed SWARMING	0.177302
hcaE	MG1655	2669031	-1.58035	0.988337	2.36245	0.550864	3.7335	0.19315	moderately repressed SWARMING	0.19315
ychF	MG1655	1256720	1.3394	0.915588	-1.40232	0.694752	-1.87826	0.196779	moderately repressed SWARMING	0.196779
aspC	MG1655	984518	-1.91896	0.265257	-1.06182	1	1.80724	0.197099	moderately repressed SWARMING	0.197099
ygaU	MG1655	2796336	-2.36402	0.446817	1.09807	1	2.59588	0.197342	moderately repressed SWARMING	0.197342
ygcQ	MG1655	2894918	-2.0465	0.752077	1.56484	0.858824	3.20245	0.198575	moderately repressed SWARMING	0.198575
fliH	MG1655	2015867	3.8087	0.266645	3.55588	0.205472	-1.0711	1	moderately repressed SWARMING	0.205472
lsrD	MG1655	1604046	1.04018	1	-3.0005	0.267024	-3.12105	0.206664	moderately repressed SWARMING	0.206664
fbp	MG1655	4454610	1.13267	1	-1.64417	0.417911	-1.86231	0.206765	moderately repressed SWARMING	0.206765
ygbL	MG1655	2863592	3.09537	0.309991	1.07684	1	-2.8745	0.208084	moderately repressed SWARMING	0.208084
potB	MG1655	1183616	1.8015	0.642008	2.35204	0.213343	1.3056	0.837697	moderately repressed SWARMING	0.213343
uhpB	MG1655	3848633	2.13448	0.424462	2.32878	0.213871	1.09103	1	moderately repressed SWARMING	0.213871
gadW	MG1655	3663889	-1.10329	1	1.93013	0.360675	2.1295	0.216103	moderately repressed SWARMING	0.216103
wcaB	MG1655	2132066	-3.61893	0.887242	2.1175	0.854125	7.66309	0.219725	moderately repressed SWARMING	0.219725
yeaI	MG1655	1870384	1.39442	0.987441	-1.74259	0.630373	-2.4299	0.228168	moderately repressed SWARMING	0.228168
ybeL	MG1655	675017	-1.84625	0.631386	-2.35555	0.231213	-1.27586	0.868444	moderately repressed SWARMING	0.231213
yidX	MG1655	3875437	1.72484	0.786651	-1.42111	0.875492	-2.45119	0.232044	moderately repressed SWARMING	0.232044
ruvA	MG1655	1945364	-1.8543	0.496938	1.06867	1	1.98163	0.235223	moderately repressed SWARMING	0.235223
trpA	MG1655	1316415	1.01518	1	2.15452	0.261808	2.12232	0.235223	moderately repressed SWARMING	0.235223
ycgL	MG1655	1227713	-1.24658	1	-2.11039	0.240595	-1.69294	0.453755	moderately repressed SWARMING	0.240595
yhfA	MG1655	3485413	-1.98159	0.314507	-1.91881	0.240984	1.03272	1	moderately repressed SWARMING	0.240984
ybcJ	MG1655	556660	-1.8732	0.641669	1.21267	1	2.27158	0.245261	moderately repressed SWARMING	0.245261
copA	MG1655	508874	-1.39326	0.886949	1.34807	0.803634	1.87821	0.245261	moderately repressed SWARMING	0.245261
prfC	MG1655	4609413	1.20765	1	1.85753	0.245722	1.53813	0.464658	moderately repressed SWARMING	0.245722
yehY	MG1655	2217399	-3.2914	0.265257	-1.21878	1	2.70058	0.252558	moderately repressed SWARMING	0.252558
sodB	MG1655	1735377	-1.50008	0.750014	-1.9046	0.252658	-1.26967	0.799659	moderately repressed SWARMING	0.252658
pheP	MG1655	601958	2.28616	0.253235	1.38446	0.804711	-1.65131	0.470574	moderately repressed SWARMING	0.253235
mtgA	MG1655	3349080	-2.27659	0.402453	-1.03673	1	2.19594	0.259361	moderately repressed SWARMING	0.259361
ybgL	MG1655	745164	-1.63925	0.613104	1.11522	1	1.82812	0.259361	moderately repressed SWARMING	0.259361
yfiR	MG1655	2741874	1.51973	0.833294	-1.34117	0.869338	-2.03822	0.259806	moderately repressed SWARMING	0.259806
minC	MG1655	1225384	1.04591	1	-1.64168	0.374195	-1.71706	0.260315	moderately repressed SWARMING	0.260315
yhcB	MG1655	3380190	-1.04708	1	-1.78844	0.262036	-1.70803	0.280514	moderately repressed SWARMING	0.262036
trpD	MG1655	1319788	1.50709	0.972978	2.71092	0.267024	1.79878	0.585236	moderately repressed SWARMING	0.267024
mug	MG1655	3214966	-2.59681	0.272109	-1.45222	0.813005	1.78816	0.483014	moderately repressed SWARMING	0.272109
pspA	MG1655	1368078	1.36621	0.938061	-1.39409	0.785106	-1.90463	0.273358	moderately repressed SWARMING	0.273358
fadE	MG1655	240858	2.22014	0.467804	2.34895	0.279356	1.05802	1	moderately repressed SWARMING	0.279356
hyaF	MG1655	1036748	1.12925	1	3.07827	0.280373	2.72593	0.319485	moderately repressed SWARMING	0.280373
eutB	MG1655	2557317	-1.56119	0.925527	1.49508	0.831386	2.33409	0.292097	moderately repressed SWARMING	0.292097
elaD	MG1655	2382712	1.37724	1	-2.07247	0.625623	-2.85428	0.292097	moderately repressed SWARMING	0.292097
katE	MG1655	1813866	-1.49692	0.954699	1.55926	0.786437	2.33409	0.2925	moderately repressed SWARMING	0.2925
yaeR	MG1655	211876	-1.65387	0.805135	1.31467	0.938394	2.17429	0.297446	moderately repressed SWARMING	0.297446
fimE	MG1655	4542036	-1.6699	0.899589	1.47947	0.865795	2.47057	0.298985	moderately repressed SWARMING	0.298985
ybeR	MG1655	676710	2.44573	0.904981	-2.2697	0.926952	-5.55108	0.306212	moderately repressed SWARMING	0.306212
livM	MG1655	3594202	1.45099	1	3.25583	0.307895	2.24387	0.521687	moderately repressed SWARMING	0.307895
ygeQ	MG1655	2997691	1.70058	0.846855	-1.39216	0.928309	-2.36747	0.317938	moderately repressed SWARMING	0.317938
ltaE	MG1655	908292	-1.70676	0.489265	-1.01419	1	1.68288	0.321879	moderately repressed SWARMING	0.321879
galK	MG1655	788830	-1.02609	1	-1.79105	0.348665	-1.74552	0.337538	moderately repressed SWARMING	0.337538
ycjQ	MG1655	1374962	-1.37455	1	-2.76405	0.338894	-2.01088	0.557963	moderately repressed SWARMING	0.338894
ybjN	MG1655	892956	-1.18005	1	-1.73132	0.344356	-1.46716	0.550974	moderately repressed SWARMING	0.344356
elaB	MG1655	2380721	-1.97873	0.561089	1.01426	1	2.00696	0.3486	moderately repressed SWARMING	0.3486
kefC	MG1655	47768	-1.96594	0.429853	-1.08538	1	1.81129	0.349863	moderately repressed SWARMING	0.349863
yiaG	MG1655	3719477	1.31935	1	2.34214	0.362159	1.77522	0.580066	moderately repressed SWARMING	0.362159
xylR	MG1655	3734978	1.20408	1	-1.53747	0.675206	-1.85123	0.364289	moderately repressed SWARMING	0.364289
eutT	MG1655	2573501	1.39091	1	-1.68683	0.770722	-2.34623	0.368042	moderately repressed SWARMING	0.368042
amiA	MG1655	2552351	1.87287	0.371845	1.40945	0.694305	-1.32879	0.710559	moderately repressed SWARMING	0.371845
ampE	MG1655	119280	-1.55707	0.741164	-1.80671	0.376505	-1.16033	0.93659	moderately repressed SWARMING	0.376505
rzpD	MG1655	578106	6.10468	0.385676	2.18047	0.947635	-2.79971	0.574577	moderately repressed SWARMING	0.385676
ybbP	MG1655	520415	-2.21888	0.386004	-1.22041	0.985077	1.81815	0.428053	moderately repressed SWARMING	0.386004
yjgR	MG1655	4488560	-1.97007	0.707083	1.12469	1	2.21571	0.392738	moderately repressed SWARMING	0.392738
ydcN	MG1655	1506171	-1.25067	1	1.54046	0.734847	1.9266	0.393819	moderately repressed SWARMING	0.393819
zraR	MG1655	4203319	-2.10014	0.418721	-1.15038	1	1.82562	0.398705	moderately repressed SWARMING	0.398705
ycfP	MG1655	1165142	-1.77965	0.399536	-1.47113	0.580846	1.20972	0.846624	moderately repressed SWARMING	0.399536
fliE	MG1655	2012699	3.60862	0.399536	2.79357	0.437421	-1.29176	0.946369	moderately repressed SWARMING	0.399536
yehR	MG1655	2211224	1.31153	1	-1.73079	0.7412	-2.26999	0.40279	moderately repressed SWARMING	0.40279
yajR	MG1655	445301	1.31701	0.968806	1.74361	0.408302	1.32392	0.754962	moderately repressed SWARMING	0.408302
ybdJ	MG1655	605950	2.63247	0.411172	2.10382	0.483835	-1.25128	0.922016	moderately repressed SWARMING	0.411172
torC	MG1655	1058083	-1.75159	0.857454	-2.39775	0.411833	-1.3689	0.887215	moderately repressed SWARMING	0.411833
smpB	MG1655	2754895	-1.19032	1	-1.61723	0.415594	-1.35865	0.646116	moderately repressed SWARMING	0.415594
pmrD	MG1655	2373271	-1.72666	0.803285	-2.16277	0.417911	-1.25257	0.916635	moderately repressed SWARMING	0.417911
potH	MG1655	896133	1.46362	1	3.00649	0.418849	2.05415	0.619536	moderately repressed SWARMING	0.418849
ydhK	MG1655	1722120	1.56132	0.854967	-1.19684	1	-1.86864	0.422043	moderately repressed SWARMING	0.422043
yihQ	MG1655	4067239	-1.19208	1	-2.2035	0.422505	-1.84846	0.543067	moderately repressed SWARMING	0.422505
ycfH	MG1655	1156776	1.43215	0.78937	1.62635	0.423531	1.1356	0.938535	moderately repressed SWARMING	0.423531
araH	MG1655	1982553	-2.64488	0.424021	-1.83309	0.644411	1.44285	0.82184	moderately repressed SWARMING	0.424021
gnsB	MG1655	1637608	-1.17978	1	-6.71202	0.42575	-5.68922	0.437123	moderately repressed SWARMING	0.42575
gatB	MG1655	2174281	1.30106	1	-11.5671	0.617019	-15.0495	0.435856	moderately repressed SWARMING	0.435856
yfcA	MG1655	2444750	-1.28956	0.981232	1.26468	0.907994	1.63088	0.439779	moderately repressed SWARMING	0.439779
ypdI	MG1655	2494697	1.93194	0.98119	-1.93672	0.980442	-3.74163	0.441387	moderately repressed SWARMING	0.441387
alkB	MG1655	2308690	-1.05838	1	1.85829	0.574245	1.96677	0.443986	moderately repressed SWARMING	0.443986
paaJ	MG1655	1460892	1.77521	0.764019	2.05515	0.449122	1.15769	0.978185	moderately repressed SWARMING	0.449122
maeB	MG1655	2576097	1.09478	1	-1.60323	0.639233	-1.75519	0.449193	moderately repressed SWARMING	0.449193
yadC	MG1655	149714	2.09942	0.988337	-2.10231	0.895047	-4.41363	0.45413	moderately repressed SWARMING	0.45413
yiaJ	MG1655	3741683	1.00932	1	1.58993	0.497349	1.57525	0.454213	moderately repressed SWARMING	0.454213
csgD	MG1655	1102545	1.74406	0.920884	-1.32647	0.996335	-2.31344	0.455006	moderately repressed SWARMING	0.455006
ynfA	MG1655	1655346	-2.4465	0.456672	-1.78725	0.648368	1.36886	0.856959	moderately repressed SWARMING	0.456672
sbcB	MG1655	2082755	-1.40743	0.80535	-1.5744	0.465026	-1.11863	0.95405	moderately repressed SWARMING	0.465026
hyaE	MG1655	1036353	1.13444	1	2.57679	0.46555	2.27143	0.508071	moderately repressed SWARMING	0.46555
ytfT	MG1655	4452570	1.26444	1	-1.73876	0.763469	-2.19856	0.46638	moderately repressed SWARMING	0.46638
fliY	MG1655	1999584	1.21268	1	1.66679	0.475007	1.37447	0.699973	moderately repressed SWARMING	0.475007
cutA	MG1655	4365017	-1.32474	0.990023	1.31538	0.915122	1.74253	0.475969	moderately repressed SWARMING	0.475969
znuA	MG1655	1941650	1.34733	0.892249	-1.12212	1	-1.51187	0.477121	moderately repressed SWARMING	0.477121
rarA	MG1655	937993	-1.15691	1	1.30713	0.811365	1.51222	0.480768	moderately repressed SWARMING	0.480768
yjjG	MG1655	4608645	1.11046	1	1.58829	0.486182	1.43031	0.590784	moderately repressed SWARMING	0.486182
phoE	MG1655	259044	1.22026	1	-2.02591	0.728474	-2.47215	0.491915	moderately repressed SWARMING	0.491915
secB	MG1655	3783660	-1.38307	0.803476	-1.51219	0.49652	-1.09336	0.977104	moderately repressed SWARMING	0.49652
yehB	MG1655	2188429	1.0647	1	-1.84969	0.639233	-1.96937	0.498572	moderately repressed SWARMING	0.498572
yqeK	MG1655	2989934	2.01737	1	-6.16851	0.941392	-12.4442	0.502324	moderately repressed SWARMING	0.502324
ybjG	MG1655	882791	-1.56489	0.774801	1.03502	1	1.6197	0.515962	moderately repressed SWARMING	0.515962
ybgC	MG1655	774751	1.20303	1	1.57871	0.524363	1.31228	0.744107	moderately repressed SWARMING	0.524363
arcB	MG1655	3350688	-1.63729	0.528463	-1.30088	0.804264	1.2586	0.771111	moderately repressed SWARMING	0.528463
ygcB	MG1655	2884552	-3.02005	1	-11.96	0.52867	-3.96021	0.756697	moderately repressed SWARMING	0.52867
ssuA	MG1655	995984	1.2452	1	2.35154	0.532201	1.88849	0.663251	moderately repressed SWARMING	0.532201
rpmF	MG1655	1147366	1.52318	0.674235	1.04014	1	-1.46439	0.534909	moderately repressed SWARMING	0.534909
yeaN	MG1655	1875672	-1.19764	1	-2.01434	0.53903	-1.68193	0.649004	moderately repressed SWARMING	0.53903
flhE	MG1655	1962579	2.65605	0.5547	2.28392	0.540185	-1.16294	1	moderately repressed SWARMING	0.540185
yejF	MG1655	2276299	-1.35996	0.892249	-1.53387	0.541989	-1.12788	0.949699	moderately repressed SWARMING	0.541989
ycgB	MG1655	1235708	1.78533	0.751162	1.00641	1	-1.77396	0.545752	moderately repressed SWARMING	0.545752
ptrB	MG1655	1926778	-1.42647	0.883671	1.084	1	1.54629	0.547013	moderately repressed SWARMING	0.547013
speB	MG1655	3082876	-1.41904	0.936277	1.14386	1	1.62319	0.549308	moderately repressed SWARMING	0.549308
rnd	MG1655	1886863	1.91732	0.550394	1.56791	0.663521	-1.22285	0.898122	moderately repressed SWARMING	0.550394
yciE	MG1655	1314717	2.37106	0.642008	2.24058	0.550864	-1.05823	1	moderately repressed SWARMING	0.550864
yddM	MG1655	1552397	1.06142	1	2.01027	0.566263	1.89393	0.553531	moderately repressed SWARMING	0.553531
yiiR	MG1655	4112314	-2.09606	0.557403	-1.44455	0.844306	1.45101	0.756041	moderately repressed SWARMING	0.557403
yiaC	MG1655	3713651	-2.1205	0.560994	-1.64799	0.70764	1.28672	0.887027	moderately repressed SWARMING	0.560994
yhiJ	MG1655	3630967	1.99487	0.632093	1.13698	1	-1.75453	0.56137	moderately repressed SWARMING	0.56137
ybhN	MG1655	821541	-1.04252	1	1.89089	0.674982	1.9713	0.56137	moderately repressed SWARMING	0.56137
ycbV	MG1655	1003438	-2.5509	0.636856	-1.18652	1	2.1499	0.564424	moderately repressed SWARMING	0.564424
narV	MG1655	1535936	-1.42491	0.99469	1.29765	0.983948	1.84903	0.564424	moderately repressed SWARMING	0.564424
nadA	MG1655	782084	-1.37559	0.973101	-1.70638	0.567517	-1.24048	0.888867	moderately repressed SWARMING	0.567517
arcA	MG1655	4639589	-1.28394	0.943348	-1.45413	0.579296	-1.13255	0.930895	moderately repressed SWARMING	0.579296
flhD	MG1655	1977846	1.20715	1	-1.2877	0.922428	-1.55445	0.588719	moderately repressed SWARMING	0.588719
ybjT	MG1655	906851	-1.21389	1	1.18359	0.971797	1.43675	0.588784	moderately repressed SWARMING	0.588784
ycgN	MG1655	1228814	1.80882	0.611928	1.16053	1	-1.55861	0.590032	moderately repressed SWARMING	0.590032
uidB	MG1655	1692889	1.69321	0.917059	-1.1319	1	-1.91656	0.590784	moderately repressed SWARMING	0.590784
fkpB	MG1655	25825	-1.19287	1	1.2427	0.938394	1.48238	0.593718	moderately repressed SWARMING	0.593718
ygeG	MG1655	2991267	2.96345	0.915588	-1.2715	1	-3.76803	0.601407	moderately repressed SWARMING	0.601407
tesA	MG1655	519138	1.23459	1	-1.24296	0.964175	-1.53454	0.605229	moderately repressed SWARMING	0.605229
yicS	MG1655	3840214	1.8921	0.775203	1.06288	1	-1.78017	0.608938	moderately repressed SWARMING	0.608938
ymgD	MG1655	1222304	1.69608	0.928532	-1.11216	1	-1.88631	0.60944	moderately repressed SWARMING	0.60944
eamB	MG1655	2715422	-1.4192	1	1.26929	1	1.80138	0.611437	moderately repressed SWARMING	0.611437
holC	MG1655	4483836	1.48798	0.881262	-1.03441	1	-1.53919	0.612084	moderately repressed SWARMING	0.612084
yfhL	MG1655	2699662	2.11745	0.612693	1.49412	0.84521	-1.41719	0.81496	moderately repressed SWARMING	0.612693
ysaB	MG1655	3725412	1.53526	0.96238	-1.14083	1	-1.75147	0.616166	moderately repressed SWARMING	0.616166
fur	MG1655	710199	1.28842	0.936277	-1.05762	1	-1.36266	0.617612	moderately repressed SWARMING	0.617612
ycfQ	MG1655	1168199	-1.06811	1	1.39306	0.80029	1.48793	0.617612	moderately repressed SWARMING	0.617612
hemF	MG1655	2553224	1.61392	0.676967	1.53261	0.623986	-1.05305	1	moderately repressed SWARMING	0.623986
yfcG	MG1655	2420620	-1.61687	0.936277	1.0961	1	1.77225	0.625956	moderately repressed SWARMING	0.625956
yfeK	MG1655	2537341	1.84929	0.790369	1.06305	1	-1.7396	0.629681	moderately repressed SWARMING	0.629681
ybeY	MG1655	691873	1.24171	0.988337	1.42711	0.644293	1.14931	0.916507	moderately repressed SWARMING	0.644293
ybjO	MG1655	897988	-1.25549	1	1.28377	0.970621	1.61177	0.645409	moderately repressed SWARMING	0.645409
ycjT	MG1655	1377883	-1.94398	0.721275	-1.14835	1	1.69284	0.651535	moderately repressed SWARMING	0.651535
recC	MG1655	2959059	-1.27734	0.964112	1.05815	1	1.35162	0.654827	moderately repressed SWARMING	0.654827
pta	MG1655	2414746	-1.29689	0.968063	-1.45008	0.657797	-1.11812	0.961911	moderately repressed SWARMING	0.657797
yeiI	MG1655	2251699	1.31555	0.989361	1.5761	0.657797	1.19806	0.919291	moderately repressed SWARMING	0.657797
rpoD	MG1655	3213046	1.19103	1	1.39006	0.661925	1.1671	0.886916	moderately repressed SWARMING	0.661925
ydcJ	MG1655	1495287	-1.23709	1	-1.81109	0.66437	-1.46399	0.802121	moderately repressed SWARMING	0.66437
yeeJ	MG1655	2044937	-1.09467	1	1.39657	0.864732	1.52878	0.667264	moderately repressed SWARMING	0.667264
dcd	MG1655	2141633	-1.53604	0.672558	-1.16152	0.990045	1.32244	0.712237	moderately repressed SWARMING	0.672558
ycgJ	MG1655	1226599	-1.62473	0.803285	-1.611	0.679462	1.00853	1	moderately repressed SWARMING	0.679462
fabF	MG1655	1151938	-1.38868	0.833294	-1.03971	1	1.33565	0.680524	moderately repressed SWARMING	0.680524
ybiO	MG1655	843254	-1.21067	1	1.27575	0.971054	1.54452	0.6867	moderately repressed SWARMING	0.6867
chpB	MG1655	4448691	-2.08636	1	1.41656	1	2.95545	0.690903	moderately repressed SWARMING	0.690903
yneF	MG1655	1610906	-1.22876	1	1.21899	0.998229	1.49785	0.695089	moderately repressed SWARMING	0.695089
ulaF	MG1655	4423699	1.09585	1	-1.46803	0.876186	-1.60875	0.697031	moderately repressed SWARMING	0.697031
yhbJ	MG1655	3347114	-1.25027	0.979975	1.04962	1	1.31231	0.699973	moderately repressed SWARMING	0.699973
yfbV	MG1655	2412676	1.29446	0.99044	-1.09075	1	-1.41192	0.699973	moderately repressed SWARMING	0.699973
ydjJ	MG1655	1857789	2.1745	1	-2.67863	0.980019	-5.82468	0.705744	moderately repressed SWARMING	0.705744
yhgN	MG1655	3575070	1.44279	0.934549	1.54519	0.710437	1.07097	1	moderately repressed SWARMING	0.710437
mdaB	MG1655	3172529	-1.18966	1	1.16298	1	1.38355	0.7137	moderately repressed SWARMING	0.7137
ydfI	MG1655	1629452	1.32449	1	-1.14941	1	-1.52239	0.718303	moderately repressed SWARMING	0.718303
rnhA	MG1655	235534	1.07627	1	-1.30561	0.906675	-1.40519	0.719087	moderately repressed SWARMING	0.719087
panD	MG1655	146313	-1.09723	1	1.20091	0.951625	1.31768	0.719087	moderately repressed SWARMING	0.719087
yhbP	MG1655	3299471	-1.34707	1	1.14192	1	1.53825	0.722405	moderately repressed SWARMING	0.722405
yfcL	MG1655	2443890	-1.05053	1	1.31694	0.879221	1.38349	0.722601	moderately repressed SWARMING	0.722601
yidZ	MG1655	3892764	-1.11489	1	1.28486	0.944127	1.43247	0.722748	moderately repressed SWARMING	0.722748
glyS	MG1655	3722327	-1.1119	1	1.17376	0.971797	1.30511	0.723115	moderately repressed SWARMING	0.723115
metJ	MG1655	4128077	1.12982	1	-1.17577	0.984352	-1.3284	0.726922	moderately repressed SWARMING	0.726922
torT	MG1655	1056260	-1.81886	0.741164	-1.63203	0.729693	1.11448	1	moderately repressed SWARMING	0.729693
ybbN	MG1655	517424	1.13785	1	1.36076	0.735065	1.1959	0.865902	moderately repressed SWARMING	0.735065
pdxB	MG1655	2436714	-1.09386	1	1.16665	0.970621	1.27615	0.738909	moderately repressed SWARMING	0.738909
ybjH	MG1655	884945	1.09739	1	-1.36794	0.926504	-1.50117	0.73971	moderately repressed SWARMING	0.73971
aas	MG1655	2973854	-1.3337	0.923712	-1.36701	0.74182	-1.02497	1	moderately repressed SWARMING	0.74182
dsbC	MG1655	3038111	-1.01641	1	1.25951	0.864481	1.28018	0.748876	moderately repressed SWARMING	0.748876
hyfR	MG1655	2611899	-1.13438	1	1.3471	0.95575	1.52811	0.749315	moderately repressed SWARMING	0.749315
pptA	MG1655	1533051	-1.86259	0.974188	-2.18431	0.757127	-1.17273	1	moderately repressed SWARMING	0.757127
yhdW	MG1655	3419041	1.51268	0.999573	1.82462	0.757127	1.20622	0.978185	moderately repressed SWARMING	0.757127
ycaI	MG1655	964319	-1.05671	1	1.36476	0.911894	1.44215	0.759891	moderately repressed SWARMING	0.759891
mdlA	MG1655	468870	-1.36052	0.970584	1.00135	1	1.36235	0.763356	moderately repressed SWARMING	0.763356
aroD	MG1655	1774685	-1.47725	0.798067	-1.38991	0.764361	1.06284	1	moderately repressed SWARMING	0.764361
ompN	MG1655	1435759	1.7626	0.866619	1.13795	1	-1.54893	0.768112	moderately repressed SWARMING	0.768112
torA	MG1655	1059255	-1.81024	0.770592	-1.24058	1	1.45919	0.78038	moderately repressed SWARMING	0.770592
ygaV	MG1655	2797210	-1.10737	1	-1.58303	0.773989	-1.42954	0.799477	moderately repressed SWARMING	0.773989
ugd	MG1655	2098446	-1.08306	1	-1.5345	0.776305	-1.41682	0.778484	moderately repressed SWARMING	0.776305
yciM	MG1655	1340557	1.16393	1	-1.08281	1	-1.26032	0.78038	moderately repressed SWARMING	0.78038
cynR	MG1655	357790	1.37522	0.988652	-1.02574	1	-1.41062	0.788929	moderately repressed SWARMING	0.788929
hofN	MG1655	3521432	-1.03971	1	1.46851	0.925993	1.52684	0.793721	moderately repressed SWARMING	0.793721
solA	MG1655	1119467	-1.24719	0.987441	1.00186	1	1.24951	0.795611	moderately repressed SWARMING	0.795611
ycdZ	MG1655	1100295	1.26476	1	1.43737	0.797517	1.13648	0.973745	moderately repressed SWARMING	0.797517
wcaF	MG1655	2128339	-2.28163	1	1.24396	1	2.83825	0.810518	moderately repressed SWARMING	0.810518
pgpA	MG1655	436588	-1.23453	1	1.10946	1	1.36966	0.819686	moderately repressed SWARMING	0.819686
ybdF	MG1655	605517	-1.14054	1	-1.49358	0.820072	-1.30954	0.873625	moderately repressed SWARMING	0.820072
aroC	MG1655	2446387	1.14304	1	1.29502	0.820072	1.13295	0.938497	moderately repressed SWARMING	0.820072
fhlA	MG1655	2854337	-1.08412	1	1.17973	0.996335	1.27897	0.827594	moderately repressed SWARMING	0.827594
yjjY	MG1655	4640401	1.48944	1	-1.62673	1	-2.42292	0.827999	moderately repressed SWARMING	0.827999
yrbG	MG1655	3340274	1.25267	1	-1.02091	1	-1.27887	0.827999	moderately repressed SWARMING	0.827999
yajI	MG1655	432311	1.16874	1	-1.17716	1	-1.37579	0.828894	moderately repressed SWARMING	0.828894
ybbO	MG1655	518339	1.12933	1	-1.11202	1	-1.25584	0.829563	moderately repressed SWARMING	0.829563
ybcI	MG1655	556031	1.13646	1	1.5793	0.839914	1.38967	0.86494	moderately repressed SWARMING	0.839914
purA	MG1655	4404686	1.00833	1	1.21349	0.914763	1.20346	0.841473	moderately repressed SWARMING	0.841473
mcrB	MG1655	4577957	1.43151	1	-2.58683	0.992396	-3.70308	0.842234	moderately repressed SWARMING	0.842234
pnp	MG1655	3309032	1.15982	1	1.26033	0.844306	1.08666	0.982266	moderately repressed SWARMING	0.844306
proY	MG1655	420985	1.2546	1	1.3203	0.84521	1.05236	1	moderately repressed SWARMING	0.84521
yebS	MG1655	1916257	1.34381	0.974938	1.0588	1	-1.26918	0.850044	moderately repressed SWARMING	0.850044
wzc	MG1655	2133489	1.2036	1	1.6394	0.861487	1.36208	0.913782	moderately repressed SWARMING	0.861487
ylaB	MG1655	477066	1.16042	1	-1.04852	1	-1.21672	0.86494	moderately repressed SWARMING	0.86494
yiaV	MG1655	3752962	1.09323	1	1.49248	0.865314	1.36521	0.868016	moderately repressed SWARMING	0.865314
stfR	MG1655	1429048	1.10013	1	1.70453	0.896868	1.54939	0.869297	moderately repressed SWARMING	0.869297
yaaU	MG1655	45806	1.11266	1	-1.34767	1	-1.4995	0.874561	moderately repressed SWARMING	0.874561
ybeM	MG1655	658030	-1.27607	1	-1.00228	1	1.27317	0.878055	moderately repressed SWARMING	0.878055
sfmH	MG1655	562335	-1.29239	1	-2.02004	0.878412	-1.56303	0.937269	moderately repressed SWARMING	0.878412
marC	MG1655	1618242	-1.12927	1	-1.34917	0.879071	-1.19473	0.92493	moderately repressed SWARMING	0.879071
yggW	MG1655	3097266	1.37357	0.887329	1.15233	1	-1.192	0.883605	moderately repressed SWARMING	0.883605
yihL	MG1655	4060446	-1.41017	0.982039	-1.09727	1	1.28517	0.884734	moderately repressed SWARMING	0.884734
prc	MG1655	1912767	-1.16173	1	1.00572	1	1.16838	0.890097	moderately repressed SWARMING	0.890097
ydcO	MG1655	1504904	-1.61759	0.981049	-1.58538	0.892695	1.02032	1	moderately repressed SWARMING	0.892695
hdhA	MG1655	1697272	-1.10416	1	1.07807	1	1.19036	0.897879	moderately repressed SWARMING	0.897879
nrfF	MG1655	4293162	1.07691	1	-1.28346	1	-1.38216	0.897879	moderately repressed SWARMING	0.897879
ydaM	MG1655	1406562	1.00123	1	-1.23332	0.983107	-1.23483	0.901923	moderately repressed SWARMING	0.901923
sfmF	MG1655	563329	1.08709	1	1.69672	0.947192	1.56079	0.902033	moderately repressed SWARMING	0.902033
ycgH	MG1655	1219600	1.35276	1	-1.00532	1	-1.35996	0.905525	moderately repressed SWARMING	0.905525
rnt	MG1655	1728346	1.36343	0.934752	1.15306	1	-1.18245	0.906041	moderately repressed SWARMING	0.906041
aroK	MG1655	3518542	1.20995	1	1.23128	0.91546	1.01762	1	moderately repressed SWARMING	0.91546
yjaB	MG1655	4213679	-1.26252	1	-1.37255	0.91546	-1.08715	1	moderately repressed SWARMING	0.91546
ydcK	MG1655	1499468	1.37865	1	1.07348	1	-1.28428	0.916261	moderately repressed SWARMING	0.916261
yciB	MG1655	1312350	1.23936	1	1.06888	1	-1.1595	0.919291	moderately repressed SWARMING	0.919291
ybeQ	MG1655	675569	-1.56069	0.950619	-1.21844	1	1.28089	0.92213	moderately repressed SWARMING	0.92213
ypfN	MG1655	2592761	1.06036	1	1.27274	0.952043	1.20029	0.923296	moderately repressed SWARMING	0.923296
sapB	MG1655	1354504	1.03275	1	1.206	0.971797	1.16775	0.928869	moderately repressed SWARMING	0.928869
rpoN	MG1655	3344716	1.02463	1	-1.09611	1	-1.1231	0.942101	moderately repressed SWARMING	0.942101
intS	MG1655	2466544	1.45664	1	-1.14873	1	-1.67329	0.945551	moderately repressed SWARMING	0.945551
acrA	MG1655	484425	-1.0397	1	-1.16726	0.973236	-1.12269	0.946404	moderately repressed SWARMING	0.946404
ynjI	MG1655	1843830	1.01512	1	1.35526	1	1.33507	0.947735	moderately repressed SWARMING	0.947735
yphA	MG1655	2673345	-1.503	0.960959	-1.34119	0.949053	1.12065	1	moderately repressed SWARMING	0.949053
etp	MG1655	1044229	1.78824	0.988337	1.31111	1	-1.36392	0.951431	moderately repressed SWARMING	0.951431
ptrA	MG1655	2955995	-1.05568	1	1.06008	1	1.11911	0.953998	moderately repressed SWARMING	0.953998
sfmA	MG1655	558211	1.46737	1	1.0565	1	-1.38889	0.957539	moderately repressed SWARMING	0.957539
essQ	MG1655	1640369	-6.21629	1	-6.21629	0.958482	1	1	moderately repressed SWARMING	0.958482
pepN	MG1655	990621	-1.27116	0.958619	-1.16445	0.971797	1.09164	0.979229	moderately repressed SWARMING	0.958619
wcaM	MG1655	2114501	-1.28209	1	-1.06751	1	1.20102	0.963203	moderately repressed SWARMING	0.963203
ydaU	MG1655	1421118	-2.32646	1	-1.1563	1	2.01198	0.96587	moderately repressed SWARMING	0.96587
yebF	MG1655	1930033	1.26976	1	1.25152	0.968599	-1.01458	1	moderately repressed SWARMING	0.968599
agaR	MG1655	3277855	-1.20555	1	-1.22125	0.969918	-1.01302	1	moderately repressed SWARMING	0.969918
thiF	MG1655	4192820	1.19232	1	1.32753	0.974538	1.1134	1	moderately repressed SWARMING	0.974538
ygcG	MG1655	2905710	1.86003	1	1.38745	1	-1.34061	0.980019	moderately repressed SWARMING	0.980019
ulaE	MG1655	4422845	-1.25718	1	-1.08289	1	1.16096	0.982936	moderately repressed SWARMING	0.982936
yeeS	MG1655	2076307	2.00319	1	1.418	1	-1.41269	0.986319	moderately repressed SWARMING	0.986319
sapD	MG1655	1352635	1.1485	1	1.15576	0.996335	1.00632	1	moderately repressed SWARMING	0.996335
ydaS	MG1655	1420364	-1.4273	1	-2.35702	0.996335	-1.65138	1	moderately repressed SWARMING	0.996335
yafO	MG1655	252300	1.58517	1	-1.07149	1	-1.69849	0.998193	moderately repressed SWARMING	0.998193
argF	MG1655	289300	1	1	1	1	1	1	moderately repressed SWARMING	1
yoeA	MG1655	2068634	1	1	1	1	1	1	moderately repressed SWARMING	1
aat	MG1655	926727	1.05953	1	1.148	1	1.0835	1	moderately repressed SWARMING	1
allR	MG1655	533010	-1.18173	1	-1.15032	1	1.0273	1	moderately repressed SWARMING	1
atoD	MG1655	2323446	2.13933	1	2.01578	1	-1.06129	1	moderately repressed SWARMING	1
caiC	MG1655	36270	-1.03071	1	-1.04071	1	-1.0097	1	moderately repressed SWARMING	1
djlC	MG1655	680211	-1.12263	1	-1.21274	1	-1.08026	1	moderately repressed SWARMING	1
gspJ	MG1655	3462343	1.48845	1	1.55309	1	1.04342	1	moderately repressed SWARMING	1
intE	MG1655	1199678	-1.87533	1	-1.96703	1	-1.0489	1	moderately repressed SWARMING	1
mmuM	MG1655	276714	1	1	1	1	1	1	moderately repressed SWARMING	1
pbpC	MG1655	2645012	-1.16968	1	-1.11194	1	1.05192	1	moderately repressed SWARMING	1
pheL	MG1655	2737598	1	1	1	1	1	1	moderately repressed SWARMING	1
pinE	MG1655	1209684	2.03178	1	1.88374	1	-1.07859	1	moderately repressed SWARMING	1
rcsB	MG1655	2316176	-1.06422	1	-1.08043	1	-1.01522	1	moderately repressed SWARMING	1
rffG	MG1655	3972521	-1.14178	1	-1.05597	1	1.08127	1	moderately repressed SWARMING	1
rusA	MG1655	573370	-1.37833	1	-1.2471	1	1.10523	1	moderately repressed SWARMING	1
tpr	MG1655	1287086	1	1	1	1	1	1	moderately repressed SWARMING	1
trxA	MG1655	3965760	-1.063	1	1.01299	1	1.0768	1	moderately repressed SWARMING	1
wbbJ	MG1655	2104493	1	1	1	1	1	1	moderately repressed SWARMING	1
yafX	MG1655	264747	1	1	1	1	1	1	moderately repressed SWARMING	1
yagM	MG1655	293944	-1.16925	1	-1.8885	1	-1.61514	1	moderately repressed SWARMING	1
ydaG	MG1655	1419321	1	1	1	1	1	1	moderately repressed SWARMING	1
ydaY	MG1655	1425629	1	1	1	1	1	1	moderately repressed SWARMING	1
yedN	MG1655	2011222	1	1	1	1	1	1	moderately repressed SWARMING	1
yejO	MG1655	2286389	1.03497	1	1.10188	1	1.06465	1	moderately repressed SWARMING	1
yfcD	MG1655	2418633	-1.03156	1	1.01342	1	1.0454	1	moderately repressed SWARMING	1
yfcE	MG1655	2419233	1.06571	1	1.11409	1	1.0454	1	moderately repressed SWARMING	1
yfdL	MG1655	2471543	1	1	1	1	1	1	moderately repressed SWARMING	1
yfdP	MG1655	2473603	1	1	1	1	1	1	moderately repressed SWARMING	1
yfdR	MG1655	2474983	1	1	1	1	1	1	moderately repressed SWARMING	1
yfgB	CP009167	59434	-1.0846	1	-1.20722	1	-1.11306	1	moderately repressed SWARMING	1
yfjJ	MG1655	2760546	1	1	1	1	1	1	moderately repressed SWARMING	1
yfjV	MG1655	2772166	1	1	1	1	1	1	moderately repressed SWARMING	1
yfjX	MG1655	2775918	3.91993	1	1	1	-3.91993	1	moderately repressed SWARMING	1
yfjZ	MG1655	2777114	1	1	1	1	1	1	moderately repressed SWARMING	1
yjfZ	MG1655	4426627	1	1	1	1	1	1	moderately repressed SWARMING	1
ymfJ	MG1655	1201775	1	1	1	1	1	1	moderately repressed SWARMING	1
ynjF	MG1655	1840782	1.07419	1	-1.02083	1	-1.09657	1	moderately repressed SWARMING	1
