# Supplementary material for: Differential Gene Expression of Three Mastitis-Causing Escherichia coli Strains Grown under Planktonic, Swimming, and Swarming Culture Conditions
Source: mSystems. 2016 Aug 9;1(4):e00064-16. doi: 10.1128/mSystems.00064-16 (PMC5072449; doi:10.1128/mSystems.00064-16)
Supplement: Table S4 [file sys004162044st4.xlsx]

## Sheet: Sheet1
Gene ID	Genome	Start	LBvSwim FC	LBvSwim FDR	LBvSwarm FC	LBvSwarm FDR	SwimvSwarm FC	SwimvSwarm FDR	Description	srRNA
agrB	MG1655	3648293	1	1	1	1	1	1	Antisense sRNA antitoxin for the DinQ toxin	Antisense sRNA
arcZ	MG1655	3350576	4.18654	0.487668	-4.10555	0.611534	-17.1881	0.0321488	sRNA positive antisense regulator of rpoS; binds Hfq	small regulatory RNA
arrS	MG1655	3657985	1	1	1	1	1	1	Antisense sRNA regulator of gadE and acid resistance; GadE-regulated	small regulatory RNA
chiX	MG1655	507203	3.87455	1	1	1	-3.87455	1	sRNA regulator of OM chitoporin ChiP(YbfM); also an antisense regulator for CitA(DpiB)	small regulatory RNA
csrB	MG1655	2924155	-8.68735	5.69774e-06	-3.70288	0.00538438	2.34611	0.104616	CsrA-binding sRNA, antagonizing CsrA regulation; blocks the CsrA binding of glgC mRNA	small regulatory RNA
cyaR	MG1655	2167113	3.87455	1	1	1	-3.87455	1	sRNA effector of ompX mRNA instability, cAMP-induced; hfq-dependent	small regulatory RNA
dicF	MG1655	1649381	1	1	1	1	1	1	DicF antisense sRNA, inhibits ftsZ, Qin prophage	Antisense sRNA
dsrA	MG1655	2025226	1	1	1	1	1	1	Regulatory sRNA enhances translation of rpoS; component of acid resistance regulatory circuit; also antagonist of H-NS function by decreasing H-NS levels	small regulatory RNA
fnrS	MG1655	1409128	-1.37146	1	-25.0108	1.5615e-05	-18.2366	0.000109709	FNR-activated anaerobic sRNA; mediates negative FNR regulation; Hfq-dependent	small regulatory RNA
gadY	MG1655	3664863	1.34074	1	-1.44667	1	-1.9396	0.768795	sRNA regulator of gadAB transcriptional activator GadX mRNA	small regulatory RNA
gcvB	MG1655	2942695	-1.28329	0.988337	-12.4979	9.64337e-09	-9.73897	3.2179e-07	GcvB sRNA gene divergent from gcvA; represses oppA, dppA, gltI and livJ expression; regulated by gcvA and gcvR; this is gcvB-L, terminated at T2, 90% of gcvB RNA is from gcvB-S, encoding a 134 nt RNA terminating at T1	small regulatory RNA
glmY	MG1655	2691156	1.82574	0.49602	-1.28226	0.894817	-2.34107	0.0972754	sRNA activator of glmS mRNA, glmZ processing antagonist	small regulatory RNA
glmZ	MG1655	3986431	1.79635	0.393783	1.13514	1	-1.58248	0.400812	sRNA antisense activator of glmS mRNA, Hfq-dependent	small regulatory RNA
mcaS	MG1655	1405655	3.87456	1	1	1	-3.87456	1	Motility and biofilm regulator	small regulatory RNA
mgrR	MG1655	1622816	1.07437	1	1.70067	1	1.58295	1	sRNA affecting sensitivity to antimicrobial peptides; regulated by PhoPQ and Mg(2+)	small regulatory RNA
micA	MG1655	2814801	1	1	1	1	1	1	sRNA regulator of ompA, lamB, ompX and phoP, Hfq-dependent	small regulatory RNA
micC	MG1655	1437120	1	1	1	1	1	1	MicC sRNA regulator of OmpC translation	small regulatory RNA
micF	MG1655	2313083	1	1	1	1	1	1	Regulatory antisense sRNA affecting ompF expression; member of soxRS regulon	small regulatory RNA
ohsC	MG1655	2700519	1	1	1	1	1	1	Antisense sRNA regulator of shoB toxin	small regulatory RNA
omrA	MG1655	2976101	1	1	1	1	1	1	sRNA downregulating OM proteins and curli; positively regulated by OmpR/EnvZ; binds Hfq	small regulatory RNA
omrB	MG1655	2976303	1	1	1	1	1	1	sRNA downregulating OM proteins and curli; positively regulated by OmpR/EnvZ; binds Hfq	small regulatory RNA
oxyS	MG1655	4158284	10.9466	0.0726674	-2.25914	0.958482	-24.7299	0.00614803	OxyS sRNA activates genes that detoxify oxidative damage	small regulatory RNA
rdlA	MG1655	1269322	1	1	1	1	1	1	Antisense sRNA RdlA affects LdrA translation; proposed addiction module in LDR-A repeat, with toxic peptide LdrA	Antisense sRNA
rdlB	MG1655	1269857	1	1	1	1	1	1	Antisense sRNA RdlB affects LdrB translation; proposed addiction module in LDR-B repeat, with toxic peptide LdrB	Antisense sRNA
rdlC	MG1655	1270392	1	1	1	1	1	1	Antisense sRNA RdlC affects LdrC translation; proposed addiction module in LDR-C repeat, with toxic peptide LdrC	Antisense sRNA
rdlD	MG1655	3700135	1	1	1	1	1	1	Antisense sRNA RdlD affects LdrD translation; proposed addiction module in LDR-D repeat, with toxic peptide LdrD	Antisense sRNA
rprA	MG1655	1770371	1	1	1	1	1	1	Positive regulatory antisense sRNA for rpoS translation	small regulatory RNA
rybB	MG1655	887975	1	1	1	1	1	1	sRNA effector of ompC and ompW mRNA instability; requires Hfq	small regulatory RNA
rydC	MG1655	1491442	1	1	1	1	1	1	sRNA regulator of csgD and yejABEF	small regulatory RNA
ryhB	MG1655	3580926	15.5287	0.57984	104.421	0.0020903	6.72443	0.118937	Regulatory sRNA mediating positive Fur regulon response; requires Hfq for function; global iron regulator; degraded by RNase E when bound to target	small regulatory RNA
sdsR	MG1655	1923163	-1.05196	1	-1.44916	0.918391	-1.37757	0.883931	Stationary phase sRNA, mutS regulator	small regulatory RNA
sgrS	MG1655	77366	1.13686	1	1.14947	1	1.0111	1	sRNA that destabilzes ptsG mRNA; regulated by sgrR	small regulatory RNA
sibA	MG1655	2153308	2.25557	0.593282	-3.0407	0.217099	-6.8585	0.00792336	Antisense sRNA regulator of toxic IbsA protein; in SIBa repeat	Antisense sRNA
sibB	MG1655	2153643	3.29401	0.56859	-2.95078	0.500316	-9.71991	0.0387833	Antisense sRNA regulator of toxic IbsB protein; in SIBb repeat	Antisense sRNA
sibC	MG1655	3056848	1.50938	1	-1.94312	0.761151	-2.93291	0.379683	Antisense sRNA regulator of toxic IbsC protein; in SIBc repeat	Antisense sRNA
sibD	MG1655	3194722	-1.13271	1	-1.83904	0.640501	-1.62357	0.684638	Antisense sRNA regulator of toxic IbsD protein; in SIBd repeat	Antisense sRNA
sibE	MG1655	3195098	1.44503	0.978666	-2.48536	0.291626	-3.59141	0.0687491	Antisense sRNA regulator of toxic IbsE protein; in SIBe repeat	Antisense sRNA
sokB	MG1655	1492118	1	1	1	1	1	1	Antisense sRNA blocking mokB, and hence hokB, translation	Antisense sRNA
sokC	MG1655	16951	1	1	1	1	1	1	Antisense sRNA blocking mokC, and hence hokC, translation	Antisense sRNA
sokE	MG1655	607733	1	1	1	1	1	1	Antisense sRNA at remnant mokE/hokE locus	Antisense sRNA
sokX	MG1655	2887353	1	1	1	1	1	1	Antisense sRNA, function unknown	Antisense sRNA
spf	MG1655	4049898	3.92171	1	23.6783	0.248717	6.03775	0.42477	Spot 42 sRNA; antisense regulator of galK translation	small regulatory RNA
symR	MG1655	4579834	1	1	1	1	1	1	sRNA destabilizing divergent and overlapping symE mRNA	small regulatory RNA
