# Supplementary material for: Differential Gene Expression of Three Mastitis-Causing Escherichia coli Strains Grown under Planktonic, Swimming, and Swarming Culture Conditions
Source: mSystems. 2016 Aug 9;1(4):e00064-16. doi: 10.1128/mSystems.00064-16 (PMC5072449; doi:10.1128/mSystems.00064-16)
Supplement: Table S5 [file sys004162044st5.xlsx]

## Sheet: Sheet1
Gene ID	Genome	Start	LB vs Swim FC	LB vs Swim FDR	A-LB vs Swim FC	A-LB vs Swim FDR	A-LB vs Swarm FC	A-LB vs Swarm FDR	LB vs Swarm FC	LB vs Swarm FDR	Swim vs Swarm FC	Swim vs Swarm FDR	A-Swim vs Swarm FC	A-Swim vs Swarm FDR	LBC1	LBC2	LBC3	SwimC1	SwimC2	SwimC3	SwarmC1	SwarmC2	SwarmC3	A-LBC1	A-LBC2	A-LBC3	A-SwimC1	A-SwimC2	A-SwimC3	A-SwarmC1	A-SwarmC2	A-SwarmC3
acrS	MG1655	3412802											-7.12881	0.00735109	0.9	3	4	8.1	3.2	6.9	3.3	3.8	2	21.2	17.4	23.3	50.2	33	37.8	14.4	1	2.5
add	MG1655	1702232							-8.50981	2.55855e-08	-5.34618	1.95446e-05	3.35844	0.0396423	2440.4	1602.4	2131	1754.5	1230.7	1106.2	253	256.1	267.8	60	115.2	81.5	57.8	52	45.7	176.2	244.8	118.4
adk	MG1655	497174											-3.20533	0.0417982	4240.6	8184.3	6923	5523	7178.9	6841.7	5887.6	6151.2	4069.3	15	28.4	21.8	39.8	41	34.8	8.4	16.5	11.8
ansB	MG1655	3099681					-3.76308	0.022435	-63.9217	6.5163e-09	-15.4006	7.97074e-05			50680.3	23946.2	25364	7744.6	9040.2	8782.2	95.7	115.3	1484.5	216.1	105.7	100.5	58.8	65	68.6	45.6	37.9	32.8
arcZ	MG1655	3350576			-6.5529	0.00657749					-17.1881	0.0321488	4.57563	0.0127156	3.6	2	3	8.1	4.3	27.5	0	1.9	0	26.2	26.8	33.5	2.8	6	4	21.6	20.4	19.3
aroG	MG1655	785632					6.29809	0.00382116	2.40405	0.0491762	2.51994	0.032196	5.23655	0.0125513	1066.5	694.8	861	790.1	747.3	1118.9	2072.2	2421.7	2268.1	7.5	20.5	18.9	14.2	16	24.8	33.6	146.7	118.4
asr	MG1655	1671375					282.945	1.21724e-13	490.485	1.41907e-35	508.324	1.65351e-35	171.264	3.66783e-12	60	59.4	42	35.8	60.6	68.9	13757.2	31805.6	39963.8	0	1.6	8.7	3.8	3	9.9	401.6	1276.6	1338.7
bglJ	MG1655	4604159					153.633	7.42798e-16					23.7796	2.4006e-09	10.9	16.8	14	16.1	9.7	43.6	7.7	11.3	11	2.5	0	2.9	15.2	12	10.9	260.1	462.5	225.1
cadC	MG1655	4360395					-9.33813	6.01059e-05	-7.11767	0.000122965	-5.73281	0.00086563	-6.65122	0.00145188	528.3	768.1	1223	769.4	905.2	465.9	86.9	75.6	217.1	118.7	59.9	59.7	52.1	78	41.7	10.8	9.7	5.9
citB	MG1655	653861					-26.3709	5.27538e-11	-3.51764	0.0276911			-7.36493	0.000116033	423.7	679	386	343.7	273.6	189.3	115.5	138	198.1	648.4	716.2	806.7	188.6	263	147.1	18	19.4	45.4
coaD	MG1655	3809824											3.62336	0.0243947	297.3	433.5	515	591.7	600.2	457.9	568.6	445	396.3	12.5	30	29.1	18	17	20.9	62.3	48.6	97.4
cspA	MG1655	3720048	10.2809	3.67614e-06	21.096	0.00413859			6.2486	0.000100382			-6.42771	0.0227916	666.5	1109.5	1943	23358.3	9558.2	7097.6	9180.7	9211.6	6423	1.2	1.6	4.4	102.4	33	15.9	4.8	8.7	10.9
cspE	MG1655	657291							-3.8162	0.000593527	-4.10412	0.000297897	-3.74263	0.0283078	19541.1	19430.9	35287	19801	28901.7	36295.7	7405.5	6952.4	6452.9	37.5	33.1	68.4	76.8	86	50.7	14.4	20.4	23.5
csrB	MG1655	2924155	-8.68735	5.69774e-06	-6.70475	0.0193978	-4.67697	0.0283235	-3.70288	0.00538438					97487.3	72596.8	79200	8121.8	6139.6	16260.7	11227.5	18899.5	42519.7	1571.6	944.9	1108.2	166.8	122	255.4	94.7	200.1	511.5
cueO	MG1655	137082					6.67925	0.00277764			4.08038	0.00745567	6.91618	0.00170339	256.4	374.1	301	118.8	102.7	169.8	415.8	545.2	657.1	10	6.3	5.8	6.6	10	5	38.4	90.4	27.7
cyaY	MG1655	3993738					4.62489	0.00264376					3.26059	0.032428	399.2	636.4	731	245.7	677	344.3	499.3	433.7	458	13.7	14.2	16	21.8	27	12.9	68.3	83.6	56.3
cyoA	MG1655	450662	31.8336	2.3894e-15	5.82655	0.0124818	5.58503	0.00245079	49.8834	5.77955e-20					448.2	437.5	223	8508.2	13951.2	14951.4	22352.8	23930	12611	6.2	11	4.4	35.1	48	42.7	39.6	47.6	36.1
cysI	MG1655	2888386							86.1106	9.66507e-19	36.2479	1.40651e-13	5.7991	0.0283133	54.6	48.5	40	75	58.4	229.5	2980.7	6244.7	4068.3	6.2	3.2	5.8	3.8	1	2	8.4	17.5	16.8
dctR	MG1655	3654682			-6.25045	0.0131915							13.0649	4.76483e-06	726.5	249.4	106	92.3	181.7	224.9	239.8	705.8	817.4	288.6	213	71.4	31.3	28	32.8	306.9	442.1	496.4
dtpB	MG1655	3640861					3.15042	0.0483027	-8.90388	3.72247e-09	-5.42099	7.77352e-06			8125.8	4873.6	6906	3221.7	5025.7	4638.4	651.1	749.3	1001.6	36.2	41	46.6	56.9	57	41.7	97.1	118.5	181.4
EC1303_109p00090	CP009167	10721					-103.199	0.00376087	-26.4291	8.23338e-06	-5.59114	0.028377			249.1	470.1	1287	222.6	157.9	65.4	50.6	10.4	18.9	18.7	1.6	20.4	2.8	1	1	0	0	0
EC1303_109p00100	CP009167	11298	-6.7402	0.00470627			-23.1858	0.0400041	-29.7546	1.88416e-08	-4.41449	0.0201432			650.1	1087.7	2888	346	252	123.9	95.7	22.7	45.8	7.5	3.2	21.8	0.9	3	0	1.2	0	0
EC1303_109p00110	CP009167	11868	-8.50956	0.000135244			-76.6324	1.12669e-07	-80.2388	2.66875e-15	-9.42926	1.6546e-05	-14.1505	0.0227709	22077.8	5981.1	23750	2582.7	2045.1	1832.6	427.9	121.9	133.4	83.7	23.7	68.4	14.2	14	4	1.2	0	0.8
EC1303_109p00260	CP009167	31753					-5.20835	0.00096947	-26.4728	2.93232e-12	-32.4914	3.2206e-13	-7.90637	1.08817e-05	10883.4	5729.7	7113	13471.7	10878.7	6348.2	121	501.7	349.5	108.7	67.8	93.2	124.2	145	142.1	16.8	18.5	17.6
EC1303_109p00430	CP009167	47900					-7.64294	0.00799049							24.5	21.8	44	47.3	41.1	52.8	18.7	15.1	13.9	20	11	72.8	4.7	5	7	2.4	4.9	5.9
eco	MG1655	2303904					7.13195	0.000713851					9.77135	3.59179e-05	1662.1	1347.1	1235	605.6	837.1	1223.3	463	781.4	863.2	8.7	15.8	4.4	3.8	11	6	58.7	93.3	58
eda	MG1655	1932114	-8.12983	6.6055e-08			10.6314	0.00258932			6.06492	1.11932e-06	20.5453	5.42865e-05	2086.7	1967.6	1842	235.3	282.3	249	1522.2	1470.2	1707.6	1.2	3.2	5.8	2.8	0	2	34.8	62.2	15.1
efeO	MG1655	1082242	7.29467	1.83309e-06			14.7589	0.000117786	271.817	1.41907e-35	37.2624	2.79471e-19	13.3806	6.0075e-05	68.2	43.5	35	416.4	428.3	289.2	11176.9	15714.3	16115.8	0	4.7	2.9	3.8	2	2	20.4	40.8	52.1
elyC	MG1655	972621					-5.85391	0.00451195							92.7	94	110	48.4	85.4	126.2	99	103	105.5	655.9	302.9	367	163	199	305.1	32.4	66.1	137.7
emrD	MG1655	3853921					-5.32133	0.00192511							213.7	417.7	362	522.5	657.5	693.1	670.9	517.8	989.7	139.9	77.3	85.9	34.1	58	31.8	15.6	18.5	24.4
entS	MG1655	622299	9.14077	0.00498799			10.1493	1.5771e-05	126.602	1.60767e-11	13.8502	6.5734e-05	11.379	5.53955e-06	9.1	5.9	8	145.3	57.3	20.7	1727.9	757.8	649.2	5	7.9	2.9	7.6	3	3	56.3	59.3	49.6
evgS	MG1655	2484373							-4.13317	0.000128147	-2.58384	0.0192876	-3.03512	0.0441576	2134	3407.7	3167	1659.9	2068.9	2023.1	738	845.7	664.1	36.2	36.3	33.5	44.6	52	65.6	21.6	20.4	12.6
exoX	MG1655	1926119											3.49325	0.0243947	382.8	445.4	623	472.9	538.6	742.5	402.6	424.3	506.8	35	26.8	23.3	11.4	13	16.9	42	53.4	52.9
fadA	MG1655	4027608	9.56599	0.0032554							-5.70505	0.0139989	3.4103	0.0443327	38.2	11.9	28	131.5	254.1	418.9	53.9	35	51.8	25	55.2	53.9	33.2	33	53.7	119.9	99.1	199
fepB	MG1655	623553					18.3399	6.70052e-06	26.6002	1.31457e-11	8.12044	9.9139e-06	11.2969	0.000147659	28.2	40.6	63	124.6	182.8	150.3	962.4	1621.4	1188.8	8.7	7.9	5.8	20.9	12	3	226.6	119.5	78.1
fepE	MG1655	618253					24.3231	3.86729e-07					11.8248	2.84565e-05	1.8	8.9	25	13.8	23.8	39	48.4	118.1	38.8	3.7	0	2.9	7.6	4	3	56.3	87.4	40.3
frdA	MG1655	4380509	-4.12398	0.0137176			-6.01815	0.00168075	-12.7274	1.15447e-07	-3.08619	0.0348186			60894.6	48609	43513	18672.8	11317.8	8984.1	1259.4	3499.8	8244.1	214.9	137.2	154.4	116.6	66	44.7	16.8	29.1	40.3
ftnA	MG1655	1988715					-7.44196	0.00476406	-15.9731	1.01762e-11	-7.6906	5.57582e-07			11269	6608.6	8430	4486	4303.2	4633.8	905.2	380.8	459	56.2	186.1	249	34.1	66	49.7	4.8	17.5	42.8
fumA	MG1655	1686730	5.40469	0.000123033									-5.4788	0.0380361	1334.7	889.8	817	3470.9	5394.5	8653.6	2485.7	2858.3	2009.2	11.2	0	16	21.8	25	31.8	2.4	5.8	5.9
galP	MG1655	3088283									-2.9751	0.047841	6.31156	0.00735109	184.6	649.3	534	1087.7	774.3	721.8	237.6	292.9	353.5	7.5	20.5	14.6	5.7	4	1	18	21.4	32.8
gcvH	MG1655	3049159					-6.48202	0.0205563	-3.67286	0.00195675			-6.23676	0.0185154	4472.5	3783.8	3093	1621.8	2314.4	2328.4	1346.2	1356.8	587.4	12.5	11	10.2	11.4	11	9.9	2.4	2.9	0
gpr	MG1655	3147896					3.35292	0.042986	-16.1835	1.59758e-09	-7.43378	1.56804e-05			4336.1	1208.5	1940	1353.1	950.6	1347.2	115.5	163.5	220	12.5	37.9	30.6	39.8	48	38.8	83.9	103	83.1
grcA	MG1655	2716065	-6.35872	7.05814e-06			-3.69627	0.0427525	-3.91239	0.000533968					80166.5	63754.3	55111	9705.5	8877.9	14603.7	9430.3	20739.2	24697.4	232.4	123	134	44.6	42	38.8	20.4	43.7	73.1
gshA	MG1655	2814882					5.22401	0.00245079							3543.3	4280.7	4026	4391.4	4059.9	3625.1	4478.7	5156.2	4001.6	12.5	15.8	17.5	68.2	51	33.8	61.1	88.4	94.1
gstA	MG1655	1714376					3.86604	0.0223257					4.73666	0.00542213	1203.8	598.8	593	371.4	912.8	1717.9	467.4	807.9	1010.6	16.2	30	17.5	11.4	17	22.9	45.6	90.4	113.4
hcaT	MG1655	2666706					-4.84667	0.00823078							86.4	114.8	150	163.8	154.7	168.7	270.6	182.4	96.6	243.6	94.7	119.4	76.8	85	149.1	20.4	42.7	35.3
hdeD	MG1655	3656994					7.85704	0.0204535			4.41817	0.00643932	17.8962	0.000609638	5308.1	2301.2	1345	358.7	724.6	1694.9	3033.5	3941.1	5354.7	8.7	1.6	2.9	0.9	1	4	8.4	52.5	54.6
hemL	MG1655	173601					10.177	6.1879e-06					5.38111	0.0015036	3290.5	4664.7	4192	4882.8	5365.3	3606.7	3849.6	4230.2	3181.1	12.5	4.7	10.2	19	21	12.9	116.3	107.8	69.7
hiuH	MG1655	2038955	44.1847	0.00017828					10.6264	0.0120386			-5.20637	0.0146995	50.9	23.8	59	1514.5	3055.2	1735.1	16.5	97.3	1436.7	5	17.4	21.8	22.7	37	28.8	3.6	2.9	10.1
hns	MG1655	1292508											-3.77659	0.0160607	27117.7	24656.9	24023	25567.3	31133.9	32499.6	15785.4	15086.9	11292.8	122.4	88.3	87.4	168.7	174	119.3	28.8	47.6	49.6
hokB	MG1655	1491921					-10.7764	1.3874e-05			-6.24317	0.0289063	-4.34586	0.0335913	38.2	19.8	32	26.5	23.8	89.5	6.6	7.6	8	111.2	85.2	64.1	18	35	53.7	9.6	3.9	10.9
hpt	MG1655	141430					8.49115	9.57878e-06					5.47916	0.000494463	1134.7	1941.9	2238	1929.8	2204.1	1733.9	1975.4	1591.2	1361.1	12.5	17.4	13.1	21.8	24	19.9	117.5	165.2	89
hupA	MG1655	4200280							-2.65169	0.0131254	-2.63509	0.0135053	-3.82322	0.0335553	18043.6	14841.4	16701	14018.5	18927.1	19328.1	7746.4	6918.4	5278	35	23.7	30.6	58.8	76	31.8	7.2	20.4	16.8
hupB	MG1655	461450							-2.63222	0.0137499			-4.30318	0.0489387	8220.3	6201.8	7826	5246.1	6597.1	7704.6	3165.4	2847.9	3021.8	20	7.9	14.6	16.1	25	15.9	1.2	4.9	6.7
infA	MG1655	926224											-3.99609	0.0303404	1278.4	2905.9	3308	3991.1	5219.3	5641.3	3142.3	2001.3	1637.9	11.2	14.2	10.2	23.7	35	24.8	8.4	9.7	3.4
ldtE	MG1655	1757720					3.61004	0.0395725							1204.7	419.7	394	139.6	298.5	728.7	399.3	950.5	1339.2	36.2	23.7	45.1	97.6	61	59.6	119.9	185.6	84
malE	MG1655	4245228					-7.12273	0.00464243	-153.655	6.33717e-23	-109.837	2.212e-20	-6.47903	0.0103658	5879.1	13927.9	23199	11352.7	13871.2	7199.7	66	120.9	113.5	40	58.4	183.5	71.1	95	84.5	9.6	4.9	24.4
malG	MG1655	4242625					-5.14146	0.0483027	-21.8828	3.45134e-10	-26.2169	7.05881e-11			435.5	1039.2	1593	1357.7	1626.6	890.5	28.6	69	52.8	66.2	17.4	26.2	19.9	22	31.8	14.4	4.9	3.4
marC	MG1655	1618242					5.49656	0.00281582					8.22814	0.000104617	186.4	245.5	279	165	227.1	275.4	191.4	177.6	193.2	11.2	15.8	8.7	4.7	6	12.9	40.8	68	92.4
mcbR	MG1655	1520261					7.04495	0.0423767							95.5	152.4	125	60	191.4	392.5	71.5	348.7	199.1	2.5	7.9	1.5	11.4	17	8	53.9	23.3	6.7
mdtI	MG1655	1672819					5.16554	0.00802423	-15.0644	3.04046e-06	-12.1215	2.21824e-05			200	597.8	749	396.8	433.7	484.3	16.5	39.7	53.8	12.5	12.6	14.6	19	11	37.8	33.6	104.9	73.1
mdtJ	MG1655	1673135					21.5151	0.00277764	-11.5118	2.90896e-06	-10.1749	1.19714e-05			327.3	964	1096	757.8	775.4	689.7	31.9	82.2	108.5	0	1.6	0	1.9	2	4	8.4	20.4	10.9
mdtK	MG1655	1743456											4.57032	0.00252066	371.9	295.9	248	226.1	261.7	243.3	264	238.1	147.4	94.9	118.3	88.8	53.1	36	46.7	148.6	251.6	244.4
metR	MG1655	4011862					4.82929	0.00521643					7.50918	0.000133811	60	83.1	43	76.1	85.4	75.7	179.3	181.4	117.5	11.2	14.2	10.2	5.7	7	9.9	34.8	87.4	54.6
mglB	MG1655	2239349	6.46811	0.000349314	5.76726	0.0195728			-4.28909	0.00340457	-27.7423	1.3871e-11	-49.5853	3.75823e-09	1657.5	342.5	631	5615.2	5116.5	7410.9	264	237.2	156.3	8.7	4.7	5.8	42.7	28	43.7	1.2	0	0.8
mocA	MG1655	3015159					-24.0129	6.78735e-08	-27.9851	1.7096e-09	-21.8711	2.98079e-08	-14.2495	1.71593e-05	912	449.4	752	470.6	440.2	849.2	19.8	13.2	47.8	78.7	67.8	152.9	30.3	68	79.5	1.2	3.9	6.7
mokA	MG1655	3720447			10.5673	0.00657749	8.61963	0.00277764							0	4.9	14	0	15.1	14.9	0	5.7	7	1.2	6.3	2.9	50.2	42	14.9	28.8	37.9	24.4
mokB	MG1655	1491961					-5.82051	0.0020582	-4.52547	0.0492767	-5.04917	0.0292844	-3.87864	0.0380361	110.9	69.3	108	45	93	206.6	24.2	20.8	22.9	139.9	67.8	90.3	40.8	53	109.3	16.8	16.5	19.3
mrcB	MG1655	164729					4.27416	0.00618838							2429.5	3004.9	2443	1755.6	2870.3	1577.9	3351.3	3559.4	3371.3	26.2	28.4	16	43.6	32	29.8	98.3	127.3	84
nei	MG1655	745934					-4.25773	0.0263013							673.7	485	354	349.5	324.4	266.2	695.1	924.1	743.8	27.5	105.7	125.2	44.6	58	42.7	13.2	20.4	26
nmpC	MG1655	574528					-21.0268	7.1014e-07	-61.7041	0	-108.671	0	-65.6555	1.41571e-11	116169	43954.2	129016	196229	142080	202799	3068.7	624.6	1255.5	229.9	66.3	179.1	713.8	456	310.1	9.6	7.8	5.9
nrfA	MG1655	4287763	3.28731	0.0162544					-5.77569	1.83944e-05	-18.9864	2.27564e-12	-5.19217	0.00323143	1372.9	955.1	698	3175.6	2995.7	4372.2	139.7	135.1	286.8	6.2	6.3	10.2	21.8	27	36.8	4.8	3.9	7.6
ompP	CP009167	30713					-30.4333	5.38235e-08	-46.7098	0	-40.4617	0	-37.0404	8.0985e-09	45915	17197.1	21085	27615.9	24648.2	25064.7	516.9	640.6	782.6	287.3	77.3	101.9	215.2	199	166	4.8	6.8	4.2
oxyR	MG1655	4158489					4.59899	0.00277764							2973.2	2221	2628	1827.1	2329.5	2389.2	1424.3	2003.1	1513.4	103.7	89.9	104.8	228.4	226	346.8	598.2	479	314.9
pgaC	MG1655	1086520					8.27193	0.0204535							144.6	33.7	80	107.3	43.3	105.6	13.2	18	26.9	2.5	0	4.4	0.9	8	8.9	14.4	33	15.1
pgaD	MG1655	1086105					26.2157	4.51869e-06					5.50484	0.0139837	41.8	16.8	35	25.4	27	52.8	12.1	9.4	15.9	2.5	1.6	1.5	3.8	11	13.9	20.4	82.6	59.6
phoE	MG1655	259044					5.94918	0.0092084							22.7	49.5	22	30	73.5	17.2	14.3	33.1	2	2.5	18.9	13.1	34.1	63	42.7	62.3	108.8	31.9
prfH	MG1655	253701					5.95839	0.0110524							0	26.7	34	3.5	31.4	35.6	3.3	26.5	29.9	1.2	9.5	7.3	10.4	12	6	19.2	50.5	37
priB	MG1655	4425519											-3.69735	0.0432414	4507.9	8325.9	8421	20966	20970.1	13645.5	15816.2	11118.4	7724.3	12.5	15.8	18.9	83.4	72	26.8	20.4	15.5	15.1
psiA	CP009167	64660					4.33336	0.00360328					3.3183	0.0303404	45.5	31.7	27	19.6	10.8	21.8	37.4	49.1	53.8	31.2	25.2	45.1	50.2	44	36.8	122.3	165.2	162.9
pspE	MG1655	1369688					-96.9652	0.00049376	-11.0159	6.52685e-09	-7.40262	1.78282e-06	-80.4027	0.00111784	2818.6	1268.9	1204	1147.7	1354	1271.5	150.7	177.6	187.2	17.5	4.7	16	4.7	13	14.9	0	0	0
quuD	MG1655	573955											-59.674	1.10468e-07	8.2	4.9	8	4.6	2.2	2.3	1.1	3.8	5	5	4.7	7.3	33.2	24	23.9	1.2	0	0
raiA	MG1655	2737153					-4.22501	0.0298232	-5.15874	0.00245385	-8.85932	3.68341e-05	-8.59832	0.00012609	31199.2	12361.1	17520	14515.6	28943.9	69115.5	1399	5296.1	6173.1	169.9	69.4	72.8	126.1	206	324	18	32.1	26.9
ribC	MG1655	1742600					5.61724	0.00120316	-2.66504	0.0116281			6.8514	0.000161937	2444	2252.7	2433	1432.6	1852.6	1610	996.5	952.4	908	28.7	25.2	13.1	19.9	22	12.9	91.1	147.7	152
rplI	MG1655	4426107	2.84877	0.0409583									-4.50961	0.034592	5178	8469.4	8673	24500.3	25219.2	17220.1	19192.8	12743.6	7963.3	12.5	17.4	23.3	116.6	90	24.8	21.6	9.7	21.8
rplJ	MG1655	4179995											-4.17837	0.014239	21429.6	32501.7	36921	57565.3	58447.9	36494.3	49173.2	31953	21159.8	48.7	52.1	67	221.8	178	75.5	40.8	36.9	40.3
rplL	MG1655	4180559											-3.67396	0.0499395	20605.8	29557.2	35107	55544.4	56500.2	36233.8	43274.6	27325.9	18664.7	70	88.3	136.9	334.6	236	104.3	70.7	70.9	49.6
rplY	MG1655	2282516											-3.41803	0.0417982	3013.2	5221	6380	10092	11587.1	9975.6	6457.4	4152.7	4030.4	20	25.2	43.7	93.8	78	46.7	22.8	21.4	21.8
rpmG	MG1655	3811249											-4.42105	0.0227916	2469.5	3595.8	4619	6194.3	7216.8	6472.2	5827.1	3437.5	2509.1	8.7	12.6	17.5	26.5	20	16.9	2.4	7.8	4.2
rpsF	MG1655	4425117			5.34581	0.0193978									6200.9	12318.5	12280	31194.1	31044.1	20064.8	23327.3	15920.3	11463	11.2	31.6	27.7	157.3	138	66.6	37.2	38.9	37.8
rpsL	MG1655	3474177											-3.34201	0.0414478	5037.1	8888	7931	19809	17258.4	10618.2	15290.5	11930	9534.4	23.7	17.4	23.3	84.4	78	37.8	15.6	24.3	21.8
rpsO	MG1655	3311414											-4.26903	0.0125513	4575.2	6944.1	8195	16649.6	19081.8	13741.9	12277.9	7769.7	5872.4	17.5	17.4	32	92.9	92	39.8	19.2	16.5	18.5
rrfA	MG1655	4040516											-5.45096	0.0454585	0	0	0	0	0	0	1.1	0	0	15	1.6	13.1	23.7	28	108.3	4.8	11.7	12.6
rrfB	MG1655	4171636											-7.70807	0.0191721	0	1	4	3.5	1.1	9.2	1.1	0.9	2	11.2	1.6	7.3	11.4	11	38.8	1.2	2.9	3.4
rrfD	MG1655	3423667											-11.8451	0.0471481	0.9	0	1	2.3	3.2	1.1	0	0.9	0	3.7	4.7	1.5	3.8	4	18.9	0	0	1.7
rrfF	MG1655	3423422											-12.4191	0.000439788	0	0	1	2.3	1.1	6.9	1.1	0	0	12.5	4.7	7.3	17.1	40	95.4	3.6	6.8	1.7
rrfH	MG1655	228755											-9.97411	0.0380361	0	0	3	0	2.2	3.4	0	1.9	0	1.2	1.6	2.9	4.7	4	13.9	0	1	0.8
rrsD	MG1655	3427220											-4.39115	0.0352998	35.5	62.4	20	13.8	38.9	19.5	28.6	70.9	19.9	164.9	94.7	180.6	135.5	284	333.9	88.7	21.4	61.3
rrsG	MG1655	2729615											-5.9315	0.00982127	617.4	436.5	509	1568.8	441.2	821.6	471.8	914.6	1052.4	491	225.6	324.7	710	718	2052.2	80.3	213.7	304.9
rrsH	MG1655	223770											-6.22323	0.00237256	555.5	97	754	1168.5	456.4	1241.6	244.2	163.5	1921.6	401	171.9	444.1	676.8	819	1739.1	139	128.2	259.5
rsmJ	MG1655	3642379					-5.00574	0.00293628			2.93554	0.0490632			163.7	305.8	323	237.6	257.4	176.7	567.5	627.4	807.5	179.9	291.8	251.9	112.8	225	85.5	42	63.2	40.3
rspB	MG1655	1652895					-4.85953	0.0242041					-5.43466	0.0124438	6.4	15.8	9	8.1	5.4	17.2	8.8	13.2	22.9	22.5	18.9	55.3	34.1	22	50.7	8.4	3.9	7.6
rtcA	MG1655	3555832					-4.97902	0.00781935					-3.84231	0.0452861	128.2	111.8	117	57.7	103.8	128.5	202.4	166.3	201.1	53.7	156.2	256.3	113.7	120	114.3	20.4	38.9	33.6
rutG	MG1655	1068510					6.13431	0.00382116							67.3	31.7	41	18.5	30.3	27.5	74.8	52.9	70.7	10	7.9	11.6	10.4	20	23.9	25.2	63.2	99.9
sodA	MG1655	4100809	7.80007	1.57536e-06	7.31238	0.0200915	17.6835	2.70694e-07	46.8636	1.05656e-19	6.00809	8.82664e-06			546.4	278.1	334	3384.4	1947.8	4259.7	20055.1	20226.1	17899	2.5	1.6	2.9	17.1	16	20.9	37.2	46.6	50.4
srnB	CP009167	107616					-7.59314	0.00476406							4656.2	2526.9	3838	950.5	1880.7	3674.4	2359.2	1573.2	1170.9	36.2	7.9	29.1	11.4	17	20.9	2.4	3.9	3.4
ssb_1	MG1655	4274124					4.96639	0.00489126							1845.7	2519.9	2565	1892.9	2324.1	2054.1	1903.9	1741.4	1678.7	8.7	4.7	5.8	12.3	16	13.9	24	37.9	39.5
talA	MG1655	2578665					-5.14154	0.0123364			4.74082	0.00505373			1192	858.1	499	176.5	446.7	753.9	738	3132.3	2753	174.9	56.8	58.2	41.7	37	48.7	8.4	26.2	24.4
tam	MG1655	1607345					6.6538	0.00329064					4.69131	0.0238072	481	224.7	221	116.5	197.9	527.9	161.7	290.1	379.3	17.5	15.8	5.8	17.1	18	20.9	128.3	110.8	29.4
tauD	MG1655	387794					7.38622	0.0104407							30.9	31.7	32	17.3	26	25.2	33	91.7	71.7	6.2	11	4.4	39.8	19	4	51.5	76.8	35.3
tdcA	MG1655	3266126					-419.828	1.94735e-09	-1049.9	2.96308e-38	-409.969	1.89149e-31	-279.093	8.36409e-08	41663.5	12957.9	20874	12324	9730.1	9181.5	17.6	23.6	35.8	92.4	28.4	45.1	53.1	32	25.8	0	0	0
tdcB	MG1655	3265038					-66.3955	3.1425e-06	-588.917	5.10937e-20	-282.751	7.445e-17	-57.5535	1.08817e-05	92226.5	22722.9	33072	43430.4	17433.6	13886.5	27.5	55.7	189.2	267.4	41	94.7	229.4	83	36.8	3.6	0	2.5
tdcD	MG1655	3262451					-21.4982	0.000134525	-704.316	5.82672e-24	-487.351	9.08981e-22	-24.6202	5.42865e-05	44573.9	14524.7	14591	36185.2	10067.6	7083.8	48.4	31.2	31.9	85	34.7	32	110	45	16.9	2.4	3.9	0.8
tdcE	MG1655	3260123					-11.0869	0.00258932	-743.657	1.78471e-26	-339.661	4.6262e-22	-9.17907	0.00773471	107353	57612.9	40823	65657.1	19916.7	12497.9	138.6	62.4	92.6	306.1	137.2	118	319.4	101	34.8	22.8	20.4	9.2
tdcF	MG1655	3259720					-12.5371	0.0043953	-496.479	8.30218e-25	-258.716	5.52019e-21	-8.14109	0.0380361	19963	7447.9	6515	11543.1	3930.1	3049	27.5	27.4	17.9	58.7	28.4	10.2	38.9	14	9.9	1.2	4.9	1.7
tff	MG1655	189711											-5.21533	0.00990714	481	892.8	837	1293.1	1275.1	1252	856.8	699.2	567.5	8.7	4.7	5.8	39.8	43	21.9	10.8	5.8	4.2
tnaA	MG1655	3888729							-298.425	3.85628e-10	-755.808	5.26099e-12	-21.1126	3.71988e-05	16933.4	1482.7	415	21716.9	18321.5	10531	24.2	10.4	32.9	45	12.6	8.7	114.7	100	40.7	7.2	1	4.2
torD	MG1655	1061798											5.18243	0.0121792	33.6	62.4	26	16.1	30.3	21.8	24.2	66.1	29.9	93.7	56.8	18.9	24.6	36	37.8	103.1	204	217.5
tpx	MG1655	1388304					-3.13885	0.0377781							6180	3165.2	3349	4356.8	6598.2	9844.8	9342.3	10880.3	8347.6	474.7	553.7	426.7	267.3	215	174.9	152.2	151.6	166.3
tyrR	MG1655	1386719					5.62743	0.00087145							2755	2524.9	2564	2202	2238.7	2073.6	1413.3	1508	1498.5	15	17.4	33.5	54	38	64.6	124.7	142.8	107.5
uspE	MG1655	1397671					4.02569	0.012006	-3.49275	0.0176268					8470.4	3759.1	4110	1380.7	3096.3	6698.2	1005.3	1783.9	2262.1	45	30	24.8	33.2	46	63.6	167.8	143.8	102.5
xdhC	MG1655	3003488					-7.43952	0.0440997			-8.0391	0.00137809	-13.2351	0.000609638	217.3	107.9	90	274.5	172	472.8	20.9	35.9	58.7	21.2	4.7	17.5	40.8	19	17.9	0	3.9	1.7
xylE	MG1655	4240778					4.0648	0.0205563					4.7575	0.00735109	62.7	61.4	69	102.7	102.7	173.3	38.5	50.1	46.8	18.7	37.9	39.3	10.4	36	34.8	98.3	140.9	152.9
yadS	MG1655	177000					4.76804	0.00652616					4.17064	0.0146995	145.5	151.4	184	332.2	275.8	250.2	223.3	133.2	96.6	8.7	22.1	7.3	17.1	12	12.9	43.2	74.8	64.7
yahM	MG1655	345403					-30.1934	1.90075e-05					-28.4144	3.59179e-05	3.6	21.8	36	46.1	49.7	42.5	18.7	15.1	27.9	65	17.4	13.1	30.3	23	39.8	1.2	1	0.8
yahN	MG1655	345665							-23.2367	7.31013e-06	-20.4523	2.16134e-05	-3.81376	0.0352998	525.5	105.9	150	218	150.3	366.1	7.7	12.3	15.9	12.5	18.9	8.7	25.6	24	24.8	6	9.7	4.2
ybaZ	MG1655	475981					9.31965	0.00291907					7.36126	0.00578121	110	113.8	125	99.2	139.5	180.2	102.3	128.5	143.4	0	6.3	4.4	3.8	2	7	20.4	54.4	24.4
ybbJ	MG1655	514400											5.11169	0.00773471	206.4	157.4	132	150	261.7	459	63.8	76.5	121.5	222.4	201.9	91.7	46.4	88	98.4	205	579	435
ybcF	MG1655	550438					23.8187	3.68893e-06					18.0812	2.29958e-05	13.6	18.8	9	4.6	15.1	4.6	14.3	9.4	23.9	0	9.5	7.3	13.3	5	2	139	160.3	93.2
ybfK	MG1655	720582					-135.259	0.000449871					-25.0366	0.034592	0	2	4	0	2.2	1.1	0	0	0	27.5	746.2	1355.7	1.9	211	175.9	1.2	1.9	11.8
ybhD	MG1655	799621											4.07946	0.0485529	10	49.5	13	4.6	66	16.1	5.5	18.9	10	47.5	23.7	17.5	8.5	5	8.9	44.4	23.3	27.7
ybiR	MG1655	853646					4.01684	0.0395725					3.90909	0.0354005	100	82.1	85	53.1	71.4	81.5	189.2	203.1	177.2	5	15.8	13.1	16.1	11	6	53.9	50.5	31.1
ycbB	CP009167	17765	-10.98	4.35708e-07			-12.531	5.70035e-06	-37.363	0	-3.40283	0.0106009			10257.9	7689.4	29689	1423.4	1642.8	1548	529	382.7	453	60	45.7	103.4	19.9	30	12.9	3.6	8.7	4.2
yceD	MG1655	1146793											-4.14473	0.0380361	4615.2	8175.4	9015	16898.8	18366.9	14750.6	11467.3	7719.7	5332.8	11.2	14.2	18.9	73	61	19.9	10.8	9.7	17.6
yceI	MG1655	1117900					8.05617	0.0105249	4.39493	0.0260217					50	31.7	49	107.3	123.3	297.2	248.6	210.7	155.3	2.5	0	4.4	7.6	2	5	28.8	19.4	12.6
ychN	MG1655	1273245					3.81238	0.049403	-3.66282	0.00135958			4.44675	0.0183782	1904.8	1308.5	1789	780.9	1084.7	1472.3	447.6	467.7	548.6	7.5	12.6	10.2	3.8	10	11.9	21.6	49.5	46.2
yciA	MG1655	1311847					10.288	9.72509e-07					6.7799	3.59179e-05	255.5	535.5	512	609	855.5	648.4	527.9	311.8	315.6	8.7	4.7	10.2	12.3	13	10.9	71.9	107.8	75.6
yciE	MG1655	1314717					-6.62546	0.0123364							38.2	46.5	28	32.3	83.3	169.8	20.9	165.4	87.6	242.4	96.2	61.2	39.8	65	73.5	3.6	24.3	35.3
ydcD	MG1655	1529921					-13.3871	0.00181899					-23.2195	2.90378e-05	26.4	63.3	60	30	73.5	42.5	8.8	40.6	46.8	5	33.1	33.5	23.7	63	33.8	1.2	1.9	1.7
ydcH	MG1655	1498650							-12.842	8.39111e-05	-18.8141	8.46966e-06	-8.211	0.00578121	4661.6	1011.5	1234	974.7	2848.6	7078.1	73.7	163.5	346.5	30	14.2	5.8	12.3	30	40.7	3.6	2.9	3.4
ydeJ	MG1655	1624772											4.48228	0.0125513	34.6	11.9	14	13.8	9.7	60.8	14.3	23.6	75.7	31.2	37.9	23.3	36	14	15.9	87.5	84.5	138.6
ydgD	MG1655	1671959					-5.01345	0.00329064	2.90287	0.0355236			-3.61157	0.0403809	791.9	584	514	496	737.6	1486.1	1066.9	2492.6	2360.7	72.5	230.3	167.5	106.2	137	84.5	27.6	35.9	29.4
ydhZ	MG1655	1754931					-45.699	0.0423767	-6.18889	0.00681866	-7.72774	0.00194893			168.2	106.9	94	105	141.7	244.4	22	24.6	16.9	10	4.7	2.9	0	2	2	0	0	0
ydiU	MG1655	1789807					7.09008	0.000850311			3.44894	0.0107603	4.28938	0.017742	608.3	396.9	371	274.5	207.6	259.3	1076.8	881.6	619.3	2.5	15.8	7.3	15.2	16	8.9	47.9	75.8	55.4
ydjO	MG1655	1812328					15.8587	3.19334e-08					5.59273	0.000374766	5.5	1	3	5.8	4.3	1.1	3.3	2.8	4	6.2	7.9	8.7	17.1	25	22.9	152.2	118.5	99.9
yeaY	MG1655	1889950					-7.15259	0.0377781							486.4	472.1	564	419.9	548.3	613.9	786.4	718.1	619.3	93.7	11	17.5	11.4	4	10.9	7.2	5.8	5
yebO	MG1655	1908260					-6.22621	0.00549149							306.4	353.3	387	722.1	593.7	403.9	703.9	535.7	560.6	181.1	42.6	56.8	27.5	45	63.6	13.2	15.5	18.5
yecH	MG1655	1989250					-3.73106	0.0398254							88.2	553.3	768	49.6	348.2	452.1	25.3	87.9	287.7	67.5	67.8	53.9	53.1	53	62.6	30	11.7	10.1
yecR	MG1655	1988221					-4.93317	0.0236874							19.1	80.2	192	823.6	576.4	631.2	823.8	65.2	23.9	22.5	17.4	26.2	6.6	11	23.9	2.4	3.9	6.7
yeeN	MG1655	2056857							-2.83482	0.0108622	-2.7387	0.0139989	-6.50041	0.00735109	3159.6	3236.5	3864	4133	3828.5	2482.1	1434.2	1051.7	1372	12.5	15.8	14.6	46.4	83	13.9	4.8	11.7	5.9
yehE	MG1655	2192514					-8.07452	0.0363432							177.3	132.6	80	49.6	136.3	242.1	56.1	104.9	94.6	6.2	12.6	7.3	5.7	9	6	0	0	2.5
yehR	MG1655	2211224											-3.43758	0.0417982	24.5	29.7	27	18.5	43.3	51.6	20.9	18	11	38.7	44.2	40.8	91	68	37.8	24	19.4	16
yehW	MG1655	2215744					9.25727	7.98426e-06					3.21146	0.0485529	99.1	85.1	92	8.1	43.3	76.9	36.3	128.5	110.5	13.7	7.9	14.6	29.4	25	51.7	111.5	130.2	106.7
yeiG	MG1655	2243909					9.77954	1.60277e-05					5.81022	0.00111784	633.7	263.3	361	263	382.8	615.1	560.9	705.8	665.1	8.7	18.9	8.7	20.9	22	16.9	134.3	153.5	70.5
yfaH	MG1655	2349650					-11.5267	0.0377781					-13.4681	0.0243947	4.5	1	0	1.2	2.2	2.3	2.2	2.8	1	311.1	17.4	10.2	231.3	73	106.3	14.4	8.7	8.4
yfeO	MG1655	2509629											5.47833	0.00452485	141.8	135.6	158	77.3	131.9	179	55	105.8	73.7	171.2	440.1	272.3	102.4	162	176.9	372.8	797.6	1312.7
yfiM	MG1655	2724127					4.17461	0.0205563							100.9	60.4	72	58.8	53	47	81.4	63.3	50.8	7.5	20.5	14.6	13.3	15	29.8	46.7	82.6	48.7
ygaM	MG1655	2800145					9.17265	0.000224306					11.6022	3.71988e-05	790.1	540.4	504	6.9	35.7	798.7	183.7	683.1	1041.5	8.7	4.7	8.7	5.7	1	10.9	53.9	59.3	100.8
yggN	MG1655	3100903											-3.41277	0.0371691	158.2	184.1	114	147.6	97.3	119.3	249.7	281.6	256.9	90	88.3	106.3	55	122	141.1	27.6	30.1	36.1
yghA	MG1655	3149661					7.49715	0.00840961							213.7	167.3	82	57.7	195.7	346.6	155.1	484.7	581.5	1.2	9.5	4.4	6.6	19	3	26.4	54.4	31.9
yghO	MG1655	3129042			6.09807	0.00657749	5.50662	0.0020582							12.7	19.8	36	16.1	21.6	23	27.5	11.3	24.9	8.7	15.8	7.3	54	59	79.5	62.3	61.2	53.8
yghW	MG1655	3146449											-4.99455	0.0268524	0.9	6.9	11	9.2	6.5	13.8	7.7	7.6	5	5	4.7	5.8	9.5	13	11.9	0	2.9	3.4
yhbU	MG1655	3301484					-5.52552	0.0223257	-3.94901	0.0113075					1563.9	2135.9	2280	1088.9	1068.5	814.8	143	424.3	1068.3	12.5	15.8	17.5	10.4	5	6	4.8	1.9	1.7
yhhA	MG1655	3586942											3.47096	0.0371691	402.8	173.2	173	148.8	395.8	1083.3	233.2	402.5	610.3	43.7	64.7	91.7	30.3	30	44.7	87.5	110.8	176.4
yhiD	MG1655	3655254	-4.34715	0.00618761							9.4744	1.32937e-06	4.46182	0.0358278	1462.9	778.9	405	214.6	172	258.2	1338.5	1966.3	2904.3	60	22.1	14.6	22.7	16	15.9	51.5	106.9	96.6
yhiN	MG1655	3636207					8.17116	0.00258932					5.38677	0.0190906	210.9	402.8	194	140.7	249.8	243.3	404.8	310.9	287.7	10	3.2	2.9	8.5	9	8	16.8	76.8	50.4
yidP	MG1655	3863898					-4.18769	0.00656416							17.3	17.8	25	6.9	27	23	33	36.9	49.8	32.5	36.3	55.3	25.6	27	18.9	6	10.7	12.6
yigE	MG1655	4000291					3.56638	0.0381							37.3	61.4	50	35.8	49.7	47	23.1	33.1	37.8	20	18.9	8.7	47.4	48	31.8	75.5	51.5	47.9
yjfN	MG1655	4416016									-5.34264	0.0412544	4.52139	0.0179579	442.8	85.1	223	77.3	254.1	710.3	28.6	88.8	78.7	33.7	36.3	7.3	10.4	16	16.9	50.3	66.1	84.8
yjjW	MG1655	4614679	-5.41558	0.0310758			7.04098	0.00120316	-7.04415	0.00304619			6.196	0.00223351	378.2	366.2	288	77.3	68.1	55.1	24.2	26.5	106.5	2.5	12.6	10.2	11.4	6	9.9	33.6	71.9	72.2
ykfM	MG1655	238256											-8.26243	0.0026113	18.2	5.9	15	15	13	6.9	9.9	4.7	18.9	2.5	4.7	4.4	34.1	16	15.9	3.6	2.9	1.7
ymdF	MG1655	1068080					30.535	0.00618838	16.1237	5.60748e-05	11.3723	0.000500479	12.7377	0.0179579	95.5	72.3	65	23.1	83.3	247.9	372.9	1450.4	2248.2	1.2	0	0	0.9	1	2	2.4	18.5	35.3
ynfM	MG1655	1669698					-3.19789	0.0395725							151.8	140.5	212	311.4	282.3	671.3	303.6	570.7	746.7	176.2	288.7	174.7	151.7	169	127.2	61.1	81.6	58.8
yniB	MG1655	1808696					-6.1665	0.00104732					-5.3897	0.00323143	494.6	351.4	499	403.7	518	762	269.5	313.7	342.5	136.2	64.7	72.8	56.9	93	94.4	10.8	14.6	20.2
yobF	MG1655	1907447							-3.25139	0.00585481	-2.78136	0.0205477	-7.6995	0.0183666	2664	1584.6	2245	1474.2	1681.7	2759.8	886.5	745.5	498.8	5	3.2	5.8	7.6	8	8.9	0	1	1.7
ypeC	MG1655	2511000					10.9169	3.94851e-05					9.39828	0.000124672	40.9	61.4	45	24.2	63.8	185.9	72.6	138	234	11.2	25.2	20.4	10.4	28	26.8	75.5	296.3	258.7
ypfG	MG1655	2581733					4.92387	0.00476406	4.43542	0.0455157			8.50669	5.092e-05	34.6	90.1	71	58.8	95.2	127.4	97.9	301.4	535.7	16.2	11	11.6	5.7	7	9.9	36	84.5	79.8
yphH	MG1655	2682862					4.12675	0.0282175							181.8	194	204	226.1	241.2	286.9	132	150.2	152.3	10	18.9	36.4	29.4	22	33.8	75.5	135	60.5
yqhA	MG1655	3148976					-6.81359	0.00236517							580.1	440.4	456	948.2	1254.5	1510.2	1407.8	1061.1	955.8	106.2	31.6	51	28.4	26	32.8	14.4	8.7	5.9
ysaA	MG1655	3741108					5.83809	0.00567596	-3.76614	0.0153563			4.24717	0.0371691	707.4	451.3	607	268.8	351.5	313.3	99	150.2	255.9	21.2	9.5	20.4	31.3	18	20.9	170.2	49.5	86.5
ytfE	MG1655	4431320					4.70421	0.0174027							92.7	81.2	77	55.4	88.7	84.9	104.5	62.4	76.7	3.7	12.6	17.5	19	23	41.7	36	73.8	49.6
yuaB	CP009167	9550	-4.54436	0.0387635	-8.26777	0.00705197	-39.8699	3.52922e-08	-20.5831	4.73822e-07	-4.52937	0.0183085			581	1099.6	2568	406	400.2	179	137.5	34	45.8	127.4	36.3	196.6	16.1	13	13.9	3.6	1.9	3.4
zraR	MG1655	4203319					4.05452	0.0343663					3.8152	0.0396438	371.9	348.4	295	165	160.1	185.9	237.6	284.4	424.2	7.5	18.9	20.4	19	17	11.9	89.9	67	31.9
